# Supplementary material for: Bis[μ-2-(3-pyridylmeth­yl)-2H-benzo­triazole]bis­[nitratosilver(I)]
Source: Acta Crystallogr Sect E Struct Rep Online. 2008 Oct 31;64(Pt 11):m1473–4. doi: 10.1107/S160053680803479X (PMC2959521; doi:10.1107/S160053680803479X)
Supplement: Supplementary file 1 [file e-64-m1473-sup1.cif]

##############################################################################
###                                                                        ###
###        Electronic paper (Acta Crystallographica Section E)             ###
###                                                                        ###
##############################################################################
#                                                                            #
# This CIF contains the data in a paper accepted for publication in Acta     #
# Crystallographica Section E. It conforms to the requirements of Notes      #
# for Authors for Section E, and has been peer reviewed under the auspices   #
# of the IUCr Commission on Journals.                                        #
#                                                                            #
# Full details of the Crystallographic Information File format               #
# are given in the paper "The Crystallographic Information File (CIF):       #
# a New Standard Archive File for Crystallography" by S. R. Hall, F. H.      #
# Allen and I. D. Brown [Acta Cryst. (1991), A47, 655-685].                  #
#                                                                            #
# The current version of the core CIF dictionary is obtainable from          #
# ftp://ftp.iucr.org/pub/cif_core.dic. The current version number is 2.4.    #
#                                                                            #
# Software is freely available for graphical display of the structure(s) in  #
# this CIF.  For information consult the CIF home page http://www.iucr.org/  #
# cif/home.html                                                              #
#                                                                            #
# This file may be used for bona fide research purposes within the           #
# scientific community so long as proper attribution is given to the journal # 
# article from which it was obtained.                                        #
#                                                                            #
##############################################################################
                                             
data_I
_audit_creation_method     SHELXL-97
_chemical_name_systematic
;
Bis[\m-2-(3-pyridylmethyl)-2<i>H</i>-benzotriazole]bis[nitratosilver(I)]
;
_chemical_name_common     ?
_chemical_formula_moiety     'C24 H20 Ag2 N10 O6'
_chemical_formula_sum     'C24 H20 Ag2 N10 O6'
_chemical_formula_iupac     '[Ag2 (N O3)2 (C12 H10 N4)2]'
_chemical_formula_weight     760.24
_chemical_melting_point     ?
_symmetry_cell_setting     Monoclinic
_symmetry_space_group_name_H-M     'P 21/c'
_symmetry_space_group_name_Hall     '-P 2ybc'
loop_
    _symmetry_equiv_pos_as_xyz
    'x, y, z'
    '-x, y+1/2, -z+1/2'
    '-x, -y, -z'
    'x, -y-1/2, z-1/2'
_cell_length_a     10.472(2)
_cell_length_b     8.6921(17)
_cell_length_c     14.656(3)
_cell_angle_alpha     90.00
_cell_angle_beta     95.33(3)
_cell_angle_gamma     90.00
_cell_volume     1328.3(5)
_cell_formula_units_Z     2
_cell_measurement_reflns_used     4027
_cell_measurement_theta_min     2.2926
_cell_measurement_theta_max     27.9604
_cell_measurement_temperature     293(2)
_exptl_crystal_description     block
_exptl_crystal_colour     yellow
_exptl_crystal_size_max     0.20
_exptl_crystal_size_mid     0.15
_exptl_crystal_size_min     0.11
_exptl_crystal_density_diffrn     1.901
_exptl_crystal_density_meas     ?
_exptl_crystal_density_method     'not measured'
_exptl_crystal_F_000     752
_exptl_absorpt_coefficient_mu     1.536
_exptl_absorpt_correction_type     multi-scan
_exptl_absorpt_process_details     '(SADABS; Sheldrick, 2008)'
_exptl_absorpt_correction_T_min     0.7487
_exptl_absorpt_correction_T_max     0.8492
_exptl_special_details
;
;
_diffrn_ambient_temperature     293(2)
_diffrn_radiation_type     MoK\a
_diffrn_radiation_wavelength     0.71073
_diffrn_radiation_source     'fine-focus sealed tube'
_diffrn_radiation_monochromator     graphite
_diffrn_measurement_device_type     'Bruker SMART CCD area-detector'
_diffrn_measurement_method     '\f and \w scans'
_diffrn_detector_area_resol_mean     ?
_diffrn_reflns_number     12799
_diffrn_reflns_av_R_equivalents     0.0268
_diffrn_reflns_av_sigmaI/netI     0.0168
_diffrn_reflns_theta_min     1.95
_diffrn_reflns_theta_max     25.00
_diffrn_reflns_theta_full     25.00
_diffrn_measured_fraction_theta_max     0.997
_diffrn_measured_fraction_theta_full     0.997
_diffrn_reflns_limit_h_min     -12
_diffrn_reflns_limit_h_max     12
_diffrn_reflns_limit_k_min     -10
_diffrn_reflns_limit_k_max     10
_diffrn_reflns_limit_l_min     -17
_diffrn_reflns_limit_l_max     17
_diffrn_standards_number     0
_diffrn_standards_interval_count     ?
_diffrn_standards_interval_time     ?
_diffrn_standards_decay_%     0
_refine_special_details
;
Refinement of <i>F</i>^2^ against ALL reflections. The weighted <i>R</i>-factor
<i>wR</i> and goodness of fit <i>S</i> are based on <i>F</i>^2^, conventional
<i>R</i>-factors <i>R</i> are based on <i>F</i>, with <i>F</i> set to zero for
negative <i>F</i>^2^. The threshold expression of <i>F</i>^2^ >
\s(<i>F</i>^2^) is used only for calculating <i>R</i>-factors(gt) <i>etc</i>.
and is not relevant to the choice of reflections for refinement.
<i>R</i>-factors based on <i>F</i>^2^ are statistically about twice as large
as those based on <i>F</i>, and <i>R</i>- factors based on ALL data will be
even larger.
;
_reflns_number_total     2336
_reflns_number_gt     2256
_reflns_threshold_expression     I>2\s(I)
_refine_ls_structure_factor_coef     Fsqd
_refine_ls_matrix_type     full
_refine_ls_R_factor_all     0.0379
_refine_ls_R_factor_gt     0.0361
_refine_ls_wR_factor_gt     0.0713
_refine_ls_wR_factor_ref     0.0723
_refine_ls_goodness_of_fit_ref     1.113
_refine_ls_restrained_S_all     1.113
_refine_ls_number_reflns     2335
_refine_ls_number_parameters     190
_refine_ls_number_restraints     0
_refine_ls_hydrogen_treatment     constr
_refine_ls_weighting_scheme     calc
_refine_ls_weighting_details
         'calc w=1/[\s^2^(Fo^2^)+(0.0212P)^2^+2.3034P] where P=(Fo^2^+2Fc^2^)/3'
_atom_sites_solution_hydrogens     geom
_atom_sites_solution_primary     direct
_atom_sites_solution_secondary     difmap
_refine_ls_shift/su_max     ?
_refine_ls_shift/su_max_lt     0.001
_refine_ls_shift/su_mean     0.000
_refine_diff_density_max     0.963
_refine_diff_density_min     -0.697
_refine_ls_extinction_method     none
_refine_ls_extinction_coef     ?
loop_
    _atom_type_symbol
    _atom_type_description
    _atom_type_scat_dispersion_real
    _atom_type_scat_dispersion_imag
    _atom_type_scat_source
    'C' 'C' 0.0033 0.0016
                         'International Tables Vol C Tables 4.2.6.8 and 6.1.1.4'
    'H' 'H' 0.0000 0.0000
                         'International Tables Vol C Tables 4.2.6.8 and 6.1.1.4'
    'N' 'N' 0.0061 0.0033
                         'International Tables Vol C Tables 4.2.6.8 and 6.1.1.4'
    'O' 'O' 0.0106 0.0060
                         'International Tables Vol C Tables 4.2.6.8 and 6.1.1.4'
    'Ag' 'Ag' -0.8971 1.1015
                         'International Tables Vol C Tables 4.2.6.8 and 6.1.1.4'
_computing_data_collection     'SMART (Bruker, 1998)'
_computing_cell_refinement     'SAINT (Bruker, 1998)'
_computing_data_reduction     'SAINT (Bruker, 1998)'
_computing_structure_solution     'SHELXS97 (Sheldrick, 2008)'
_computing_structure_refinement     'SHELXL97 (Sheldrick, 2008)'
_computing_molecular_graphics     'SHELXTL (Sheldrick, 2008)'
_computing_publication_material
                             'SHELXTL (Sheldrick, 2008) and PLATON (Spek, 2003)'
loop_
    _atom_site_type_symbol
    _atom_site_label
    _atom_site_fract_x
    _atom_site_fract_y
    _atom_site_fract_z
    _atom_site_U_iso_or_equiv
    _atom_site_adp_type
    _atom_site_calc_flag
    _atom_site_refinement_flags
    _atom_site_occupancy
    _atom_site_disorder_assembly
    _atom_site_disorder_group
    Ag Ag1 0.44311(3) 0.21531(4) 0.62448(2) 0.05524(13) Uani d . 1 . .
    C C1 0.6409(3) 0.4663(4) 0.5666(2) 0.0383(8) Uani d . 1 . .
    H H1 0.6092 0.5197 0.6146 0.046 Uiso calc R 1 . .
    C C2 0.7353(3) 0.5350(4) 0.5209(2) 0.0377(7) Uani d . 1 . .
    C C3 0.7781(4) 0.4566(5) 0.4484(3) 0.0568(10) Uani d . 1 . .
    H H3 0.8412 0.4990 0.4155 0.068 Uiso calc R 1 . .
    C C4 0.7268(5) 0.3148(5) 0.4249(3) 0.0656(12) Uani d . 1 . .
    H H4 0.7537 0.2613 0.3752 0.079 Uiso calc R 1 . .
    C C5 0.6361(4) 0.2536(4) 0.4753(3) 0.0527(10) Uani d . 1 . .
    H H5 0.6034 0.1566 0.4599 0.063 Uiso calc R 1 . .
    C C6 0.7883(4) 0.6881(4) 0.5539(2) 0.0485(9) Uani d . 1 . .
    H H61 0.7202 0.7483 0.5769 0.058 Uiso calc R 1 . .
    H H62 0.8538 0.6715 0.6043 0.058 Uiso calc R 1 . .
    C C7 0.9795(3) 0.8736(4) 0.4051(2) 0.0407(8) Uani d . 1 . .
    C C8 1.0899(4) 0.9289(5) 0.3673(3) 0.0568(10) Uani d . 1 . .
    H H8 1.1719 0.9070 0.3940 0.068 Uiso calc R 1 . .
    C C9 1.0709(4) 1.0148(5) 0.2908(3) 0.0590(11) Uani d . 1 . .
    H H9 1.1417 1.0539 0.2646 0.071 Uiso calc R 1 . .
    C C10 0.9472(4) 1.0472(5) 0.2493(3) 0.0590(11) Uani d . 1 . .
    H H10 0.9391 1.1065 0.1962 0.071 Uiso calc R 1 . .
    C C11 0.8387(4) 0.9950(5) 0.2840(2) 0.0505(9) Uani d . 1 . .
    H H11 0.7573 1.0167 0.2560 0.061 Uiso calc R 1 . .
    C C12 0.8568(3) 0.9069(4) 0.3639(2) 0.0374(7) Uani d . 1 . .
    N N1 0.7703(3) 0.8416(3) 0.41543(19) 0.0398(7) Uani d . 1 . .
    N N2 0.8434(3) 0.7743(3) 0.48214(19) 0.0405(7) Uani d . 1 . .
    N N3 0.9691(3) 0.7872(4) 0.4807(2) 0.0468(7) Uani d . 1 . .
    N N4 0.5926(3) 0.3275(3) 0.5456(2) 0.0416(7) Uani d . 1 . .
    N N5 0.4289(3) 0.4142(4) 0.8019(2) 0.0487(8) Uani d . 1 . .
    O O1 0.5156(4) 0.4675(5) 0.7624(2) 0.0997(13) Uani d . 1 . .
    O O2 0.4036(3) 0.4733(4) 0.8748(2) 0.0705(8) Uani d . 1 . .
    O O3 0.3683(3) 0.3011(4) 0.7710(2) 0.0759(10) Uani d . 1 . .
loop_
    _atom_site_aniso_label
    _atom_site_aniso_U_11
    _atom_site_aniso_U_22
    _atom_site_aniso_U_33
    _atom_site_aniso_U_12
    _atom_site_aniso_U_13
    _atom_site_aniso_U_23
    Ag1 0.04179(18) 0.0525(2) 0.0734(2) -0.00689(13) 0.01612(14) 0.00621(15)
    C1 0.0340(17) 0.044(2) 0.0370(17) 0.0018(15) 0.0035(14) 0.0029(15)
    C2 0.0400(18) 0.0372(18) 0.0360(17) -0.0006(15) 0.0036(14) 0.0048(15)
    C3 0.065(3) 0.051(2) 0.058(2) -0.007(2) 0.029(2) -0.0018(19)
    C4 0.085(3) 0.054(3) 0.063(3) -0.008(2) 0.031(2) -0.015(2)
    C5 0.059(2) 0.040(2) 0.059(2) -0.0071(18) 0.0048(19) -0.0036(18)
    C6 0.060(2) 0.048(2) 0.0391(19) -0.0129(18) 0.0110(17) 0.0021(17)
    C7 0.0407(19) 0.0393(19) 0.0431(19) -0.0094(15) 0.0091(15) -0.0064(16)
    C8 0.041(2) 0.066(3) 0.065(3) -0.0151(19) 0.0127(18) -0.010(2)
    C9 0.058(3) 0.064(3) 0.059(3) -0.025(2) 0.024(2) -0.008(2)
    C10 0.081(3) 0.052(2) 0.045(2) -0.021(2) 0.017(2) 0.0025(19)
    C11 0.054(2) 0.053(2) 0.045(2) -0.0077(18) 0.0065(17) 0.0038(18)
    C12 0.0389(18) 0.0356(18) 0.0387(18) -0.0084(14) 0.0088(14) -0.0068(15)
    N1 0.0361(15) 0.0445(16) 0.0394(15) -0.0103(13) 0.0063(12) 0.0011(13)
    N2 0.0413(16) 0.0413(16) 0.0397(15) -0.0092(13) 0.0086(13) 0.0008(13)
    N3 0.0400(17) 0.0509(18) 0.0495(18) -0.0052(14) 0.0038(13) 0.0006(15)
    N4 0.0363(15) 0.0405(16) 0.0475(17) -0.0034(13) 0.0008(13) 0.0040(14)
    N5 0.0404(17) 0.0463(18) 0.060(2) -0.0007(15) 0.0081(15) -0.0028(16)
    O1 0.091(3) 0.124(3) 0.089(2) -0.053(2) 0.038(2) -0.001(2)
    O2 0.0648(19) 0.067(2) 0.081(2) -0.0013(15) 0.0153(16) -0.0275(17)
    O3 0.080(2) 0.071(2) 0.081(2) -0.0322(18) 0.0301(17) -0.0311(17)
_geom_special_details
;
All e.s.d.'s (except the e.s.d. in the dihedral angle between two l.s. planes)
are estimated using the full covariance matrix. The cell e.s.d.'s are taken
into account individually in the estimation of e.s.d.'s in distances, angles
and torsion angles; correlations between e.s.d.'s in cell parameters are only
used when they are defined by crystal symmetry. An approximate (isotropic)
treatment of cell e.s.d.'s is used for estimating e.s.d.'s involving l.s.
planes.
;
loop_
    _geom_bond_atom_site_label_1
    _geom_bond_atom_site_label_2
    _geom_bond_site_symmetry_2
    _geom_bond_distance
    _geom_bond_publ_flag
    Ag1 N4 . 2.253(3) YES
    Ag1 N1 3_666 2.311(3) YES
    Ag1 O3 . 2.468(3) YES
    Ag1 O1 2_646 2.728(4) YES
    Ag1 O2 2_646 2.646(3) YES
    C1 N4 . 1.333(4) ?
    C1 C2 . 1.381(5) ?
    C1 H1 . 0.9300 ?
    C2 C3 . 1.372(5) ?
    C2 C6 . 1.504(5) ?
    C3 C4 . 1.376(6) ?
    C3 H3 . 0.9300 ?
    C4 C5 . 1.364(6) ?
    C4 H4 . 0.9300 ?
    C5 N4 . 1.329(5) ?
    C5 H5 . 0.9300 ?
    C6 N2 . 1.454(4) ?
    C6 H61 . 0.9700 ?
    C6 H62 . 0.9700 ?
    C7 N3 . 1.351(5) ?
    C7 C12 . 1.399(5) ?
    C7 C8 . 1.412(5) ?
    C8 C9 . 1.345(6) ?
    C8 H8 . 0.9300 ?
    C9 C10 . 1.408(6) ?
    C9 H9 . 0.9300 ?
    C10 C11 . 1.365(5) ?
    C10 H10 . 0.9300 ?
    C11 C12 . 1.397(5) ?
    C11 H11 . 0.9300 ?
    C12 N1 . 1.356(4) ?
    N1 N2 . 1.321(4) ?
    N1 Ag1 3_666 2.311(3) ?
    N2 N3 . 1.324(4) ?
    N5 O1 . 1.214(4) ?
    N5 O3 . 1.234(4) ?
    N5 O2 . 1.236(4) ?
loop_
    _geom_angle_atom_site_label_1
    _geom_angle_atom_site_label_2
    _geom_angle_atom_site_label_3
    _geom_angle_site_symmetry_1
    _geom_angle_site_symmetry_3
    _geom_angle
    _geom_angle_publ_flag
    N4 Ag1 N1 . 3_666 131.66(10) yes
    N4 Ag1 O3 . . 127.43(11) yes
    N1 Ag1 O3 3_666 . 84.66(11) yes
    N4 C1 C2 . . 123.6(3) ?
    N4 C1 H1 . . 118.2 ?
    C2 C1 H1 . . 118.2 ?
    C3 C2 C1 . . 117.4(3) ?
    C3 C2 C6 . . 123.4(3) ?
    C1 C2 C6 . . 119.1(3) ?
    C2 C3 C4 . . 119.4(4) ?
    C2 C3 H3 . . 120.3 ?
    C4 C3 H3 . . 120.3 ?
    C5 C4 C3 . . 119.3(4) ?
    C5 C4 H4 . . 120.4 ?
    C3 C4 H4 . . 120.4 ?
    N4 C5 C4 . . 122.5(4) ?
    N4 C5 H5 . . 118.8 ?
    C4 C5 H5 . . 118.8 ?
    N2 C6 C2 . . 112.5(3) ?
    N2 C6 H61 . . 109.1 ?
    C2 C6 H61 . . 109.1 ?
    N2 C6 H62 . . 109.1 ?
    C2 C6 H62 . . 109.1 ?
    H61 C6 H62 . . 107.8 ?
    N3 C7 C12 . . 109.2(3) ?
    N3 C7 C8 . . 130.0(4) ?
    C12 C7 C8 . . 120.9(3) ?
    C9 C8 C7 . . 116.9(4) ?
    C9 C8 H8 . . 121.5 ?
    C7 C8 H8 . . 121.5 ?
    C8 C9 C10 . . 122.0(4) ?
    C8 C9 H9 . . 119.0 ?
    C10 C9 H9 . . 119.0 ?
    C11 C10 C9 . . 122.4(4) ?
    C11 C10 H10 . . 118.8 ?
    C9 C10 H10 . . 118.8 ?
    C10 C11 C12 . . 116.2(4) ?
    C10 C11 H11 . . 121.9 ?
    C12 C11 H11 . . 121.9 ?
    N1 C12 C11 . . 130.6(3) ?
    N1 C12 C7 . . 107.9(3) ?
    C11 C12 C7 . . 121.5(3) ?
    N2 N1 C12 . . 103.1(3) ?
    N2 N1 Ag1 . 3_666 125.0(2) ?
    C12 N1 Ag1 . 3_666 129.0(2) ?
    N1 N2 N3 . . 117.4(3) ?
    N1 N2 C6 . . 121.5(3) ?
    N3 N2 C6 . . 121.1(3) ?
    N2 N3 C7 . . 102.5(3) ?
    C5 N4 C1 . . 117.8(3) ?
    C5 N4 Ag1 . . 119.5(2) ?
    C1 N4 Ag1 . . 122.6(2) ?
    O1 N5 O3 . . 120.7(4) ?
    O1 N5 O2 . . 119.0(4) ?
    O3 N5 O2 . . 120.3(3) ?
    N5 O3 Ag1 . . 111.5(2) ?
loop_
    _geom_torsion_atom_site_label_1
    _geom_torsion_atom_site_label_2
    _geom_torsion_atom_site_label_3
    _geom_torsion_atom_site_label_4
    _geom_torsion_site_symmetry_1
    _geom_torsion_site_symmetry_2
    _geom_torsion_site_symmetry_3
    _geom_torsion_site_symmetry_4
    _geom_torsion
    _geom_torsion_publ_flag
    N4 C1 C2 C3 . . . . 2.0(5) ?
    N4 C1 C2 C6 . . . . -176.4(3) ?
    C1 C2 C3 C4 . . . . -0.4(6) ?
    C6 C2 C3 C4 . . . . 177.9(4) ?
    C2 C3 C4 C5 . . . . -1.2(7) ?
    C3 C4 C5 N4 . . . . 1.6(7) ?
    C3 C2 C6 N2 . . . . 25.6(5) ?
    C1 C2 C6 N2 . . . . -156.1(3) ?
    N3 C7 C8 C9 . . . . -179.3(4) ?
    C12 C7 C8 C9 . . . . 0.3(6) ?
    C7 C8 C9 C10 . . . . -0.7(6) ?
    C8 C9 C10 C11 . . . . 0.5(7) ?
    C9 C10 C11 C12 . . . . 0.2(6) ?
    C10 C11 C12 N1 . . . . 178.7(4) ?
    C10 C11 C12 C7 . . . . -0.6(5) ?
    N3 C7 C12 N1 . . . . 0.6(4) ?
    C8 C7 C12 N1 . . . . -179.0(3) ?
    N3 C7 C12 C11 . . . . -179.9(3) ?
    C8 C7 C12 C11 . . . . 0.4(5) ?
    C11 C12 N1 N2 . . . . -179.6(4) ?
    C7 C12 N1 N2 . . . . -0.3(4) ?
    C11 C12 N1 Ag1 . . . 3_666 19.5(5) ?
    C7 C12 N1 Ag1 . . . 3_666 -161.1(2) ?
    C12 N1 N2 N3 . . . . -0.2(4) ?
    Ag1 N1 N2 N3 3_666 . . . 161.7(2) ?
    C12 N1 N2 C6 . . . . -179.6(3) ?
    Ag1 N1 N2 C6 3_666 . . . -17.7(4) ?
    C2 C6 N2 N1 . . . . 74.0(4) ?
    C2 C6 N2 N3 . . . . -105.4(4) ?
    N1 N2 N3 C7 . . . . 0.5(4) ?
    C6 N2 N3 C7 . . . . 179.9(3) ?
    C12 C7 N3 N2 . . . . -0.7(4) ?
    C8 C7 N3 N2 . . . . 179.0(4) ?
    C4 C5 N4 C1 . . . . -0.1(6) ?
    C4 C5 N4 Ag1 . . . . -179.8(3) ?
    C2 C1 N4 C5 . . . . -1.7(5) ?
    C2 C1 N4 Ag1 . . . . 177.9(2) ?
    N1 Ag1 N4 C5 3_666 . . . -68.9(3) ?
    O3 Ag1 N4 C5 . . . . 169.5(3) ?
    N1 Ag1 N4 C1 3_666 . . . 111.5(3) ?
    O3 Ag1 N4 C1 . . . . -10.1(3) ?
    O1 N5 O3 Ag1 . . . . -1.8(5) ?
    O2 N5 O3 Ag1 . . . . 179.5(3) ?
    N4 Ag1 O3 N5 . . . . -3.8(3) ?
    N1 Ag1 O3 N5 3_666 . . . -144.1(3) ?
loop_
    _geom_hbond_atom_site_label_D
    _geom_hbond_atom_site_label_H
    _geom_hbond_atom_site_label_A
    _geom_hbond_site_symmetry_A
    _geom_hbond_distance_DH
    _geom_hbond_distance_HA
    _geom_hbond_distance_DA
    _geom_hbond_angle_DHA
    C5 H5 O2 4_565 0.93 2.59 3.365(3) 141
    C6 H61 O2 2_656 0.97 2.48 3.416(5) 161
data_global
_journal_date_recd_electronic     2008-10-13
_journal_date_accepted     2008-10-24
_journal_name_full     'Acta Crystallographica, Section E'
_journal_year     2008
_journal_volume     64
_journal_issue     11
_journal_page_first     m1473
_journal_page_last     m1474
_journal_paper_category     QM
_journal_coeditor_code     SU2070
_publ_contact_author_name     'Shao-Ming Fang'
_publ_contact_author_address
;
Zhengzhou University of Light Industry,
Henan Provincial Key Laboratory of Surface & Interface Science,
Henan, Zhengzhou 450002
People's Republic of China
;
_publ_contact_author_email     chunsenliu@zzuli.edu.cn
_publ_contact_author_fax     ?
_publ_contact_author_phone     ?
_publ_section_title
;
Bis[\m-2-(3-pyridylmethyl)-2<i>H</i>-benzotriazole]bis[nitratosilver(I)]
;
loop_
    _publ_author_name
    _publ_author_address
    'Min Hu'
;
Zhengzhou University of Light Industry,
Henan Provincial Key Laboratory of Surface & Interface Science,
Henan, Zhengzhou 450002
People's Republic of China
;
    'Song-Tao Ma'
;
Zhengzhou University of Light Industry,
Henan Provincial Key Laboratory of Surface & Interface Science,
Henan, Zhengzhou 450002
People's Republic of China
;
    'Liang-Qi Guo'
;
Zhengzhou University of Light Industry,
Henan Provincial Key Laboratory of Surface & Interface Science,
Henan, Zhengzhou 450002
People's Republic of China
;
    'Guang-Hui Sun'
;
Zhengzhou University of Light Industry,
Henan Provincial Key Laboratory of Surface & Interface Science,
Henan, Zhengzhou 450002
People's Republic of China
;
    'Shao-Ming Fang'
;
Zhengzhou University of Light Industry,
Henan Provincial Key Laboratory of Surface & Interface Science,
Henan, Zhengzhou 450002
People's Republic of China
;
_publ_section_synopsis     .
