# Supplementary material for: Bis[μ-2-(3-pyridylmeth­yl)-2H-benzo­triazole]bis­[nitratosilver(I)]
Source: Acta Crystallogr Sect E Struct Rep Online. 2008 Oct 31;64(Pt 11):m1473–4. doi: 10.1107/S160053680803479X (PMC2959521; doi:10.1107/S160053680803479X)
Supplement: Supplementary file 2 [file e-64-m1473-Isup2.hkl]

# 
# h,k,l, Fc-squared, Fo-squared, sigma(Fo-squared) and status flag 
# 
data_I
_shelx_title ' 1 in P2(1)/c' 
_shelx_refln_list_code          4 
_shelx_F_calc_maximum      159.08 
_exptl_crystal_F_000       752.00 
_reflns_d_resolution_high  0.8407 
 
loop_ 
 _symmetry_equiv_pos_as_xyz 
 'x, y, z' 
 '-x, y+1/2, -z+1/2' 
 '-x, -y, -z' 
 'x, -y-1/2, z-1/2' 
 
_cell_length_a    10.4724 
_cell_length_b     8.6921 
_cell_length_c    14.6561 
_cell_angle_alpha  90.000 
_cell_angle_beta   95.329 
_cell_angle_gamma  90.000 
 
_shelx_F_squared_multiplier     1.000 
 
loop_ 
 _refln_index_h 
 _refln_index_k 
 _refln_index_l 
 _refln_F_squared_calc 
 _refln_F_squared_meas 
 _refln_F_squared_sigma 
 _refln_observed_status 
   3   0   0     5314.74     5422.60     36.21 o 
   4   0   0       12.15       13.12      2.65 o 
   5   0   0     6895.98     6796.27     48.26 o 
   6   0   0     5304.99     5241.70     52.55 o 
   7   0   0     3800.16     3709.00     77.98 o 
   8   0   0     2460.24     2527.57     38.26 o 
   9   0   0     1856.51     1959.27     33.51 o 
  10   0   0     2475.68     2326.31     45.22 o 
  11   0   0      428.92      462.82     19.98 o 
  12   0   0       53.79       41.93      7.39 o 
   1   1   0    11026.22    11282.23    175.46 o 
   2   1   0     2346.45     2304.65     11.48 o 
   3   1   0    14768.24    14303.89    113.31 o 
   4   1   0    21633.70    21592.16    241.69 o 
   5   1   0    11237.08    11339.62     70.61 o 
   6   1   0     3931.21     3803.24     26.64 o 
   7   1   0     3952.91     3946.41     40.72 o 
   8   1   0       57.64       49.88      5.19 o 
   9   1   0       90.06       53.23      5.20 o 
  10   1   0      919.43     1022.48     17.51 o 
  11   1   0      617.15      752.69     21.73 o 
  12   1   0      570.81      660.26     19.52 o 
   0   2   0     8522.50     8704.59     61.27 o 
   1   2   0    16902.45    18179.94    199.96 o 
   2   2   0     4038.40     4273.71     22.30 o 
   3   2   0      571.14      623.08      6.29 o 
   4   2   0      150.87      178.26      4.00 o 
   5   2   0     2214.94     2148.83     14.84 o 
   6   2   0      826.47      714.11     10.37 o 
   7   2   0     3694.19     3632.66     34.90 o 
   8   2   0     2332.72     2371.98     31.59 o 
   9   2   0     2610.92     2619.89     41.46 o 
  10   2   0     1061.95     1071.15     15.92 o 
  11   2   0      311.02      270.81     17.50 o 
  12   2   0      222.49      145.81     12.77 o 
   1   3   0     1805.31     1732.72      9.61 o 
   2   3   0      866.45      796.00      5.82 o 
   3   3   0     7358.93     7382.85     41.43 o 
   4   3   0     5029.03     4892.73     27.71 o 
   5   3   0     4908.94     4954.94     29.87 o 
   6   3   0     1521.27     1421.81     14.69 o 
   7   3   0     1644.55     1622.10     22.39 o 
   8   3   0      596.82      569.65     11.95 o 
   9   3   0       25.32       43.50      6.09 o 
  10   3   0       80.41       99.69     10.64 o 
  11   3   0      202.11      194.93     15.30 o 
   0   4   0    17055.11    18048.22    174.49 o 
   1   4   0     5991.84     6203.19     31.36 o 
   2   4   0     2162.42     2112.55     12.52 o 
   3   4   0      652.53      666.22      8.90 o 
   4   4   0       89.23       81.40      3.31 o 
   5   4   0      229.47      225.77      5.50 o 
   6   4   0      369.19      345.38      5.86 o 
   7   4   0      420.69      410.93      6.54 o 
   8   4   0      717.61      718.28     18.17 o 
   9   4   0      103.41      111.88      9.03 o 
  10   4   0      574.44      566.94     15.26 o 
  11   4   0      221.68      178.69     18.23 o 
   1   5   0       89.42       81.78      4.60 o 
   2   5   0     1346.37     1298.33     12.89 o 
   3   5   0     2087.52     1960.27     15.94 o 
   4   5   0     2193.73     2267.36     27.76 o 
   5   5   0      715.02      702.17     12.80 o 
   6   5   0     1429.91     1443.19     19.74 o 
   7   5   0       19.98       23.93      3.40 o 
   8   5   0      705.31      683.43     22.26 o 
   9   5   0      152.63      128.09     18.32 o 
  10   5   0       71.79       87.74      9.72 o 
   0   6   0       27.59       23.90      5.65 o 
   1   6   0       80.90       70.43      5.87 o 
   2   6   0      619.38      610.94     18.37 o 
   3   6   0       66.12       66.81      6.95 o 
   4   6   0      209.78      191.01      9.87 o 
   5   6   0        0.45        6.06      2.57 o 
   6   6   0       30.22       24.12      3.60 o 
   7   6   0      377.54      364.08      9.70 o 
   8   6   0      138.92      107.05     16.44 o 
   9   6   0       89.76       80.19     12.26 o 
  10   6   0       83.04       74.82     12.40 o 
   1   7   0        2.62        5.15      2.60 o 
   2   7   0        0.02        5.75      3.09 o 
   3   7   0      184.40      165.56      9.43 o 
   4   7   0       24.07       15.89      3.31 o 
   5   7   0        5.82       12.86      3.45 o 
   6   7   0       22.02       18.84      3.16 o 
   7   7   0        1.30        4.53      3.14 o 
   8   7   0      123.14      114.50     15.48 o 
   9   7   0        5.94       18.31      6.24 o 
   0   8   0      212.43      204.76     15.99 o 
   1   8   0      133.49      148.76      7.98 o 
   2   8   0        0.68       12.89      4.14 o 
   3   8   0       36.28       36.27      8.17 o 
   4   8   0       51.75       51.24      5.46 o 
   5   8   0        0.38        5.96      4.57 o 
   6   8   0       74.65       79.89     19.05 o 
   7   8   0        9.33       18.10      5.62 o 
   1   9   0       36.43       38.93      5.72 o 
   2   9   0      104.45       98.62      6.32 o 
   3   9   0      154.51      165.70      8.39 o 
   4   9   0      179.57      198.06     33.46 o 
   5   9   0        4.15       12.97      5.44 o 
   6   9   0        7.58       15.23      6.62 o 
   0  10   0      145.49      180.50     19.59 o 
   1  10   0       84.87      106.72     11.21 o 
   2  10   0      131.77      134.71     11.08 o 
   3  10   0      132.35      130.41     12.57 o 
 -12   1   1        1.71        8.84      3.41 o 
 -11   1   1        2.42       10.41      3.57 o 
 -10   1   1       10.16       15.54      4.73 o 
  -9   1   1      826.58      804.86     16.67 o 
  -8   1   1      197.94      236.21      9.23 o 
  -7   1   1     2088.67     2076.79     23.28 o 
  -6   1   1      344.60      323.19      6.94 o 
  -5   1   1      126.15      120.01      4.22 o 
  -4   1   1     1291.74     1277.66      7.37 o 
  -3   1   1     1224.26     1320.57      7.64 o 
  -2   1   1    10961.10    11560.23     81.04 o 
  -1   1   1      837.84      816.91      4.49 o 
   0   1   1     1305.82     1377.23      7.10 o 
   1   1   1        3.56       16.71      1.26 o 
   2   1   1     3515.67     3345.10     17.38 o 
   3   1   1      210.13      214.45      3.31 o 
   4   1   1       95.24       96.37      3.46 o 
   5   1   1        0.20        6.94      2.54 o 
   6   1   1       67.10      115.84      6.41 o 
   7   1   1       45.49       57.10      7.49 o 
   8   1   1      240.59      245.91      8.39 o 
   9   1   1       72.73       73.87      7.48 o 
  10   1   1       30.90       30.80      4.28 o 
  11   1   1        0.48       13.90      3.33 o 
  12   1   1        0.87       11.04      3.31 o 
 -12   2   1       86.47       99.08     14.15 o 
 -11   2   1      195.09      190.82     18.33 o 
 -10   2   1      592.00      564.35     21.10 o 
  -9   2   1      112.95      126.04      9.50 o 
  -8   2   1      246.97      246.13     15.96 o 
  -7   2   1       18.02       19.72      2.59 o 
  -6   2   1       26.88       31.16      3.17 o 
  -5   2   1     2020.76     2027.81     16.56 o 
  -4   2   1     5306.51     5250.30     28.18 o 
  -3   2   1     8230.02     8186.24     54.77 o 
  -2   2   1     1476.56     1436.25      8.32 o 
  -1   2   1     2128.95     2133.71     10.87 o 
   0   2   1     1237.86     1211.70      8.74 o 
   1   2   1     6776.64     7024.46     42.27 o 
   2   2   1     2562.99     2597.59     13.13 o 
   3   2   1      202.69      200.82      3.78 o 
   4   2   1      516.73      459.30      5.66 o 
   5   2   1     1356.19     1303.27     12.87 o 
   6   2   1      216.72      216.16      5.04 o 
   7   2   1     1039.36     1070.99     17.38 o 
   8   2   1        1.92       12.78      3.80 o 
   9   2   1      701.70      681.03     15.00 o 
  10   2   1       12.61       21.82      4.65 o 
  11   2   1        1.25        8.08      3.06 o 
  12   2   1        0.62        9.09      3.58 o 
 -11   3   1       41.48       29.34      6.21 o 
 -10   3   1      243.62      222.80     21.90 o 
  -9   3   1      361.42      351.43     10.74 o 
  -8   3   1      520.12      541.33     12.71 o 
  -7   3   1      744.26      738.59     11.83 o 
  -6   3   1      698.78      690.66     13.06 o 
  -5   3   1     4543.69     4655.66     30.27 o 
  -4   3   1      359.43      316.45      5.92 o 
  -3   3   1     1175.20     1182.66      7.50 o 
  -2   3   1      136.13      132.46      3.48 o 
  -1   3   1       15.60       15.48      1.50 o 
   0   3   1     5812.94     5899.86     27.98 o 
   1   3   1     1371.94     1270.66      7.50 o 
   2   3   1     2387.54     2266.84     11.70 o 
   3   3   1     4286.90     4285.57     23.25 o 
   4   3   1     6301.41     6722.19     34.76 o 
   5   3   1     2453.86     2570.73     24.20 o 
   6   3   1      472.59      468.69      8.17 o 
   7   3   1       34.59       46.36      4.64 o 
   8   3   1        5.47       18.54      3.30 o 
   9   3   1     1122.25     1181.09     22.19 o 
  10   3   1     1425.71     1448.34     34.39 o 
  11   3   1      348.18      391.07     25.16 o 
 -11   4   1      373.65      364.91     18.91 o 
 -10   4   1      544.62      570.50     17.52 o 
  -9   4   1      472.92      495.31     32.12 o 
  -8   4   1     1249.47     1276.08     20.59 o 
  -7   4   1       65.93       64.56      6.20 o 
  -6   4   1      160.26      187.05      4.89 o 
  -5   4   1     2234.00     2376.57     30.94 o 
  -4   4   1     4475.88     4666.00     28.94 o 
  -3   4   1     6306.43     6450.59     36.58 o 
  -2   4   1     8800.20     9019.74     57.98 o 
  -1   4   1     9200.08     9455.21     44.19 o 
   0   4   1     7043.77     7062.71     39.16 o 
   1   4   1      863.08      849.12      6.50 o 
   2   4   1      634.58      618.37      8.84 o 
   3   4   1      222.26      209.71      4.78 o 
   4   4   1       15.20       11.97      1.96 o 
   5   4   1     4480.88     4526.51     39.37 o 
   6   4   1     3705.18     3643.36     30.98 o 
   7   4   1     1607.64     1624.58     19.17 o 
   8   4   1      857.78      854.86     15.87 o 
   9   4   1      533.86      523.70     16.76 o 
  10   4   1      213.20      171.80     22.06 o 
  11   4   1        0.70       11.99      4.74 o 
 -10   5   1       93.68       98.70     11.31 o 
  -9   5   1      235.26      250.50     13.87 o 
  -8   5   1     1605.22     1603.67     23.88 o 
  -7   5   1     2244.11     2230.96     64.45 o 
  -6   5   1     2016.83     1889.80     22.01 o 
  -5   5   1     2810.57     2712.12     25.62 o 
  -4   5   1     2834.69     2700.89     26.80 o 
  -3   5   1      119.98       74.10      5.27 o 
  -2   5   1      731.22      798.84      9.52 o 
  -1   5   1      771.92      777.34     12.91 o 
   0   5   1     1519.66     1367.73     18.05 o 
   1   5   1     3539.97     3483.86     33.50 o 
   2   5   1     6799.29     6935.47     42.14 o 
   3   5   1     3706.07     3830.61     28.91 o 
   4   5   1     4119.40     4299.39     38.14 o 
   5   5   1     1185.44     1236.31     14.46 o 
   6   5   1      621.99      610.89      8.92 o 
   7   5   1        2.85       13.86      6.03 o 
   8   5   1      409.00      444.51     10.01 o 
   9   5   1      516.52      592.53     19.43 o 
  10   5   1      732.76      776.62     18.74 o 
 -10   6   1      380.57      397.35     21.54 o 
  -9   6   1      563.08      559.52     19.09 o 
  -8   6   1      483.01      453.65     16.98 o 
  -7   6   1       28.19       12.47      4.54 o 
  -6   6   1        0.96        6.13      3.21 o 
  -5   6   1      616.14      647.79     14.62 o 
  -4   6   1     3102.10     3159.47     26.85 o 
  -3   6   1     6583.69     6909.63     53.70 o 
  -2   6   1     3260.85     3284.13     35.51 o 
  -1   6   1     4333.29     4391.78     45.36 o 
   0   6   1      707.12      704.80     10.30 o 
   1   6   1      195.63      206.59      5.90 o 
   2   6   1      272.92      248.91      9.41 o 
   3   6   1      357.90      313.21      8.24 o 
   4   6   1     1005.56      932.18     13.56 o 
   5   6   1      783.68      731.75     13.18 o 
   6   6   1     1321.08     1272.25     23.00 o 
   7   6   1     1922.64     1948.13     29.85 o 
   8   6   1      827.44      800.45     21.16 o 
   9   6   1      500.75      496.25     27.86 o 
  10   6   1       65.99       41.85      7.95 o 
  -9   7   1      134.90      142.45     15.68 o 
  -8   7   1      901.80     1007.61     56.41 o 
  -7   7   1     1650.48     1644.30     44.44 o 
  -6   7   1     1163.19     1187.95     24.17 o 
  -5   7   1     1117.81     1042.37     19.39 o 
  -4   7   1      978.97      952.80     19.82 o 
  -3   7   1      113.56       85.66      8.42 o 
  -2   7   1      282.30      314.67      7.91 o 
  -1   7   1      614.72      651.15     17.17 o 
   0   7   1     1809.11     1792.63     21.39 o 
   1   7   1     1417.32     1397.59     24.39 o 
   2   7   1     2810.15     2776.76     30.18 o 
   3   7   1     2317.20     2327.79     28.44 o 
   4   7   1      420.00      443.08     13.55 o 
   5   7   1      603.70      633.09     10.95 o 
   6   7   1      197.81      225.98     12.99 o 
   7   7   1       57.38       39.19     10.83 o 
   8   7   1      220.86      202.77     29.67 o 
   9   7   1      172.19      171.59     28.39 o 
  -7   8   1       11.37       26.47     12.57 o 
  -6   8   1      235.12      262.36     14.99 o 
  -5   8   1      314.68      332.31     18.56 o 
  -4   8   1      474.33      484.44     10.85 o 
  -3   8   1     1219.46     1255.66     22.02 o 
  -2   8   1     1169.21     1223.61     16.78 o 
  -1   8   1      914.39      935.29     14.67 o 
   0   8   1     1086.94     1114.52     18.33 o 
   1   8   1      137.95      157.57      7.88 o 
   2   8   1      281.83      280.19     12.94 o 
   3   8   1      143.77      119.27      7.21 o 
   4   8   1      476.23      444.66     13.06 o 
   5   8   1      417.21      389.87     19.94 o 
   6   8   1      826.84      866.21     48.27 o 
   7   8   1      768.32      712.29     34.80 o 
  -6   9   1      382.97      375.81     30.91 o 
  -5   9   1      367.46      320.14     27.12 o 
  -4   9   1      286.81      266.41     13.64 o 
  -3   9   1       28.87       15.17      4.64 o 
  -2   9   1       34.20       50.24      5.37 o 
  -1   9   1       58.18       76.81      6.01 o 
   0   9   1     1081.88     1011.51     19.18 o 
   1   9   1      467.76      474.16     25.48 o 
   2   9   1      533.72      541.94     14.67 o 
   3   9   1      457.97      465.76     18.19 o 
   4   9   1      262.99      262.64     12.93 o 
   5   9   1        5.68       18.74     11.06 o 
  -3  10   1      347.48      271.56     42.28 o 
  -2  10   1      211.81      214.92     19.59 o 
  -1  10   1      330.17      304.97     30.72 o 
   0  10   1      125.79      116.66     10.48 o 
   1  10   1       50.90       46.47      6.11 o 
   2  10   1       35.46       30.12      6.63 o 
   3  10   1       98.01       64.04      8.95 o 
 -12   0   2      443.20      481.80     43.06 o 
 -11   0   2      697.06      758.60     29.74 o 
 -10   0   2      756.89      835.43     24.54 o 
  -9   0   2      528.32      456.61     13.16 o 
  -8   0   2        0.83        8.12      7.45 o 
  -7   0   2     6353.38     6504.01     89.15 o 
  -6   0   2     9289.17     9662.36     75.47 o 
  -5   0   2    24139.63    24720.27    339.98 o 
  -4   0   2    11389.69    11117.96     72.83 o 
  -3   0   2     5752.52     5541.59     37.15 o 
  -1   0   2     6501.77     6970.21     55.03 o 
   0   0   2     2794.79     2613.54     19.19 o 
   1   0   2     1769.40     1717.71     13.44 o 
   2   0   2     3225.88     3491.06     23.80 o 
   3   0   2      265.94      174.54      4.37 o 
   4   0   2    19455.48    19953.90    132.22 o 
   5   0   2     4125.09     3819.89     34.02 o 
   6   0   2     6068.04     5962.32     64.47 o 
   7   0   2     2983.38     2967.22     65.99 o 
   8   0   2      697.10      586.73     17.52 o 
   9   0   2      208.76      167.07     15.51 o 
  10   0   2      631.22      615.30     43.83 o 
  11   0   2      377.06      469.48     18.59 o 
  12   0   2      438.14      458.15     23.16 o 
 -12   1   2       64.03       46.40      8.40 o 
 -11   1   2      394.31      321.18     10.91 o 
 -10   1   2     2271.25     2125.54     43.71 o 
  -9   1   2     2728.95     2726.41     30.87 o 
  -8   1   2     4164.51     4209.92     36.90 o 
  -7   1   2     1959.55     1846.06     21.77 o 
  -6   1   2     1816.80     1662.73     14.24 o 
  -5   1   2       35.57       27.90      3.66 o 
  -4   1   2      201.14      214.59      3.83 o 
  -3   1   2     1794.50     1827.72     11.52 o 
  -2   1   2     1818.61     1849.54     10.91 o 
  -1   1   2     9259.87     9538.46     67.03 o 
   1   1   2    12302.11    12395.96    195.11 o 
   3   1   2     9932.27    10167.70     69.59 o 
   4   1   2      248.10      271.49      5.57 o 
   5   1   2     2323.08     2392.76     17.07 o 
   6   1   2     1948.97     1960.17     17.47 o 
   7   1   2     6482.20     6832.41     52.62 o 
   8   1   2     2233.87     2246.88     32.52 o 
   9   1   2     3118.50     3133.78     46.54 o 
  10   1   2      878.70      857.00     24.23 o 
  11   1   2      342.01      336.00     11.76 o 
  12   1   2       77.33       55.81      7.36 o 
 -12   2   2      952.46     1004.10     30.33 o 
 -11   2   2     1116.23     1107.14     44.10 o 
 -10   2   2      141.92      143.84      7.59 o 
  -9   2   2      270.55      288.85     12.93 o 
  -8   2   2      617.73      572.42     12.79 o 
  -7   2   2     1274.32     1280.75     14.88 o 
  -6   2   2     2566.98     2508.88     18.71 o 
  -5   2   2    11670.05    12001.55     78.84 o 
  -4   2   2     7518.26     7291.25     55.66 o 
  -3   2   2    10807.87    10961.06     61.48 o 
  -2   2   2     4224.04     4075.18     19.84 o 
  -1   2   2    12885.59    12553.53    100.77 o 
   0   2   2    12448.59    12465.80    103.93 o 
   1   2   2     1357.83     1259.98     10.25 o 
   2   2   2    25269.22    25700.60    279.61 o 
   3   2   2    25307.92    25885.71    263.15 o 
   4   2   2     7573.51     7083.69     37.05 o 
   5   2   2     8268.49     7956.81     44.13 o 
   6   2   2     4179.95     4018.29     30.36 o 
   7   2   2      448.60      394.25      9.90 o 
   8   2   2       20.12       11.77      3.59 o 
   9   2   2        7.99       14.00      3.57 o 
  10   2   2      191.97      246.21     12.42 o 
  11   2   2      217.06      251.67     11.69 o 
 -11   3   2      300.27      244.70     16.82 o 
 -10   3   2     1338.24     1298.55     27.82 o 
  -9   3   2     1672.25     1693.33     25.37 o 
  -8   3   2     3968.83     3984.20     41.73 o 
  -7   3   2     1776.37     1738.58     19.68 o 
  -6   3   2     1973.14     1955.52     19.75 o 
  -5   3   2     1288.09     1237.12     13.93 o 
  -4   3   2     1519.24     1737.36     14.82 o 
  -3   3   2     2071.44     2134.30     12.97 o 
  -2   3   2     2676.17     2665.73     15.51 o 
  -1   3   2    17798.33    18133.41    190.43 o 
   0   3   2     6307.06     6059.34     30.03 o 
   1   3   2    14878.03    15282.54    109.85 o 
   2   3   2    12250.14    13012.44    123.17 o 
   3   3   2     2093.41     2152.33     13.14 o 
   4   3   2        4.09        6.61      2.03 o 
   5   3   2      580.09      507.37      7.92 o 
   6   3   2     1901.69     1847.16     19.78 o 
   7   3   2     3075.55     3066.82     29.11 o 
   8   3   2     1719.38     1664.66     21.65 o 
   9   3   2      856.38      842.59     24.36 o 
  10   3   2      167.71      169.95     10.39 o 
  11   3   2       59.53       37.46     13.20 o 
 -11   4   2      188.78      192.49     17.36 o 
 -10   4   2       11.95        8.52      3.46 o 
  -9   4   2       60.27       69.21      8.70 o 
  -8   4   2       21.47       26.46      8.92 o 
  -7   4   2      971.33      942.62     21.58 o 
  -6   4   2     1693.47     1651.89     20.04 o 
  -5   4   2     2430.31     2315.76     19.78 o 
  -4   4   2     5300.08     5368.64     35.80 o 
  -3   4   2     3988.90     3955.87     29.12 o 
  -2   4   2     3118.99     3165.72     18.40 o 
  -1   4   2       84.66       86.63      3.65 o 
   0   4   2       10.89        9.80      1.75 o 
   1   4   2      210.11      162.81      3.67 o 
   2   4   2      342.96      271.36      4.04 o 
   3   4   2     1295.40     1165.10     11.47 o 
   4   4   2     2749.92     2628.59     17.55 o 
   5   4   2     1396.18     1358.67     14.79 o 
   6   4   2     1804.86     1803.50     17.80 o 
   7   4   2      323.29      300.13      7.76 o 
   8   4   2      111.36      107.90      6.93 o 
   9   4   2      168.79      170.34     10.48 o 
  10   4   2      221.45      226.30     17.24 o 
  11   4   2      299.25      286.72     16.50 o 
 -10   5   2      100.74       89.01     10.49 o 
  -9   5   2      178.71      133.06     14.48 o 
  -8   5   2     1264.85     1274.59     24.13 o 
  -7   5   2      268.86      242.97     11.95 o 
  -6   5   2       28.35       25.22      2.77 o 
  -5   5   2      221.86      220.32      7.23 o 
  -4   5   2      264.70      262.13      8.95 o 
  -3   5   2      571.76      556.59      9.84 o 
  -2   5   2      424.25      416.15      7.17 o 
  -1   5   2      584.40      549.52     11.22 o 
   0   5   2      366.96      331.88      6.57 o 
   1   5   2      707.34      726.49      7.37 o 
   2   5   2     1060.79     1028.17     10.96 o 
   3   5   2      168.85      164.15      5.16 o 
   4   5   2       21.73       19.37      3.28 o 
   5   5   2        0.22        5.47      1.88 o 
   6   5   2      323.18      287.22     11.70 o 
   7   5   2      361.48      315.49      8.59 o 
   8   5   2      100.89      116.79      7.23 o 
   9   5   2      134.21      127.89     16.96 o 
  10   5   2      204.84      179.29     15.12 o 
 -10   6   2        6.56        9.80      4.54 o 
  -9   6   2       68.66       55.00      8.21 o 
  -8   6   2      143.01      149.50     12.40 o 
  -7   6   2        7.66       13.70      3.68 o 
  -6   6   2      182.04      180.01     11.76 o 
  -5   6   2       37.72       40.52      5.95 o 
  -4   6   2      703.56      673.84     11.11 o 
  -3   6   2      758.12      705.86     10.15 o 
  -2   6   2      276.82      275.17     14.41 o 
  -1   6   2      362.51      348.06      7.97 o 
   0   6   2        9.42       10.48      2.54 o 
   1   6   2       11.46       11.99      2.73 o 
   2   6   2      256.59      230.89      4.31 o 
   3   6   2      586.05      565.54      8.66 o 
   4   6   2       79.10       60.20      5.11 o 
   5   6   2       79.25       65.57      5.27 o 
   6   6   2      418.51      362.79     12.67 o 
   7   6   2       81.24       74.34      8.24 o 
   8   6   2        8.67       12.94      4.68 o 
   9   6   2        6.56       27.24     10.16 o 
  -9   7   2        0.77       10.85      5.71 o 
  -8   7   2       13.34       15.49      5.39 o 
  -7   7   2      125.04      115.66      9.23 o 
  -6   7   2       35.60       32.33      4.70 o 
  -5   7   2      166.98      186.14     15.22 o 
  -4   7   2        1.48        8.08      2.76 o 
  -3   7   2       31.56       26.23      4.84 o 
  -2   7   2        1.65        7.52      2.95 o 
  -1   7   2       49.59       59.18      5.79 o 
   0   7   2      158.48      143.26      8.29 o 
   1   7   2       50.61       57.10      7.30 o 
   2   7   2        7.61        8.81      3.40 o 
   3   7   2        2.51        9.58      2.73 o 
   4   7   2        4.24        7.81      2.11 o 
   5   7   2       38.88       47.54      5.50 o 
   6   7   2        1.66        9.00      3.82 o 
   7   7   2       59.43       47.99     21.07 o 
   8   7   2        3.89        2.93      7.09 o 
  -7   8   2       43.15       32.47      8.30 o 
  -6   8   2      182.92      211.68     18.48 o 
  -5   8   2       83.11       87.69      9.38 o 
  -4   8   2        0.46        5.06      2.91 o 
  -3   8   2       88.77       80.32      7.06 o 
  -2   8   2       83.92       90.12      6.55 o 
  -1   8   2        0.29       11.30      3.97 o 
   0   8   2       11.98       16.51      4.68 o 
   1   8   2        5.27       10.76      3.20 o 
   2   8   2        1.14        3.95      2.62 o 
   3   8   2       35.89       59.25      8.70 o 
   4   8   2       99.91      120.84     13.79 o 
   5   8   2       17.04       17.77      9.01 o 
   6   8   2       18.34       28.37     15.37 o 
   7   8   2       13.00       18.59      7.04 o 
  -6   9   2       69.47       48.98     13.43 o 
  -5   9   2        0.01        8.02      2.95 o 
  -4   9   2        4.97       11.15      3.88 o 
  -3   9   2      140.10      150.25      8.72 o 
  -2   9   2       69.43       87.01      7.31 o 
  -1   9   2       74.08       88.37      7.43 o 
   0   9   2      119.59      130.27      9.72 o 
   1   9   2      106.01      111.58      9.71 o 
   2   9   2      126.65      154.98     16.26 o 
   3   9   2       69.74       72.70      9.55 o 
   4   9   2        1.16        3.28      3.61 o 
   5   9   2       40.78       52.26      9.22 o 
  -2  10   2        0.35        5.28      5.20 o 
  -1  10   2       56.21       48.80      7.72 o 
   0  10   2       35.01       34.36     10.11 o 
   1  10   2        0.70        7.97      4.23 o 
   2  10   2       79.58       79.85      9.86 o 
 -12   1   3       38.83       33.90      4.83 o 
 -11   1   3      127.52      132.00     17.11 o 
 -10   1   3      226.73      226.92      8.84 o 
  -9   1   3        4.46        8.43      3.18 o 
  -8   1   3       17.62       14.32      3.51 o 
  -7   1   3       91.42       94.14      5.96 o 
  -6   1   3      690.67      700.12      9.69 o 
  -5   1   3        6.35       17.55      3.19 o 
  -4   1   3        5.95       12.62      2.00 o 
  -3   1   3     2497.30     2606.85     13.55 o 
  -2   1   3     3199.37     3180.36     15.75 o 
  -1   1   3     2464.58     2462.40     12.43 o 
   1   1   3      235.33      215.29      3.69 o 
   2   1   3      792.11      854.38      6.52 o 
   3   1   3       11.36       18.66      1.86 o 
   4   1   3      489.22      487.88      6.53 o 
   5   1   3      294.22      259.52      5.98 o 
   6   1   3      698.68      673.03     12.76 o 
   7   1   3      247.32      248.41      9.14 o 
   8   1   3      110.18      107.45      8.77 o 
   9   1   3      117.43      102.50      8.25 o 
  10   1   3        0.42       12.04      3.82 o 
  11   1   3        0.07        9.39      3.54 o 
 -12   2   3        0.24       16.82      5.20 o 
 -11   2   3        2.88       13.93      4.02 o 
 -10   2   3      124.27      133.31     12.66 o 
  -9   2   3      739.83      717.07     14.65 o 
  -8   2   3      341.84      312.06      8.52 o 
  -7   2   3      671.93      613.07     11.06 o 
  -6   2   3     1853.85     1811.77     15.00 o 
  -5   2   3     1396.34     1267.71     16.33 o 
  -4   2   3       12.65        8.13      4.88 o 
  -3   2   3        6.29        6.87      2.23 o 
  -2   2   3      207.68      189.75      2.74 o 
  -1   2   3      589.95      631.88      4.85 o 
   1   2   3      484.74      428.89      4.10 o 
   2   2   3     2418.87     2284.69     14.27 o 
   3   2   3     2795.37     2628.50     15.12 o 
   4   2   3     5447.32     5513.32     29.38 o 
   5   2   3      342.09      320.52      6.25 o 
   6   2   3      174.38      194.68      7.98 o 
   7   2   3        5.31        5.95      2.69 o 
   8   2   3       86.40      108.95      8.35 o 
   9   2   3      268.27      316.11     10.30 o 
  10   2   3      377.81      366.29     19.99 o 
  11   2   3      172.69      220.63     15.93 o 
 -11   3   3      189.29      185.33     12.09 o 
 -10   3   3      782.03      791.29     20.73 o 
  -9   3   3      651.16      634.87     14.24 o 
  -8   3   3      243.88      256.68     10.96 o 
  -7   3   3        0.01        8.31      3.67 o 
  -6   3   3       84.19       83.69      7.92 o 
  -5   3   3     1352.01     1406.79     25.04 o 
  -4   3   3     7005.83     7205.58     57.48 o 
  -3   3   3     6002.79     6198.85     34.50 o 
  -2   3   3     4208.41     4073.69     22.91 o 
  -1   3   3    18213.19    18377.60    121.90 o 
   0   3   3      161.59      153.63      2.89 o 
   1   3   3        5.01       13.38      4.06 o 
   2   3   3       43.21       83.16      3.85 o 
   3   3   3     1106.74     1041.15      9.47 o 
   4   3   3     4588.06     4518.84     27.34 o 
   5   3   3     2584.31     2618.54     20.00 o 
   6   3   3      398.90      363.75      8.24 o 
   7   3   3     1188.93     1165.62     19.72 o 
   8   3   3      441.31      473.11     15.84 o 
   9   3   3      563.88      524.72     13.09 o 
  10   3   3       50.35       50.48      8.20 o 
  11   3   3        4.32        9.15      4.64 o 
 -11   4   3      118.48      112.37     16.35 o 
 -10   4   3      299.83      308.37     13.39 o 
  -9   4   3      589.42      672.61     30.57 o 
  -8   4   3     2512.13     2606.90     43.80 o 
  -7   4   3     1369.96     1322.50     31.43 o 
  -6   4   3     1275.62     1213.99     19.95 o 
  -5   4   3     3002.76     3024.42     37.30 o 
  -4   4   3      967.80      884.13      9.97 o 
  -3   4   3      273.24      256.49      6.17 o 
  -2   4   3      443.57      459.03      5.73 o 
  -1   4   3     3316.04     3400.42     19.82 o 
   0   4   3     3983.68     4015.34     23.91 o 
   1   4   3     4186.99     4223.24     32.86 o 
   2   4   3     1353.14     1212.32     12.71 o 
   3   4   3     1083.91     1018.59      9.69 o 
   4   4   3     1411.83     1407.71     13.13 o 
   5   4   3      135.82      135.35      4.08 o 
   6   4   3      231.32      217.80      5.60 o 
   7   4   3        2.00        6.31      2.02 o 
   8   4   3      243.17      204.50      6.85 o 
   9   4   3      637.96      646.80     17.62 o 
  10   4   3      314.08      407.69     19.11 o 
  11   4   3      257.69      243.50     17.96 o 
 -10   5   3      292.80      303.01     14.52 o 
  -9   5   3      508.88      477.42     19.82 o 
  -8   5   3        0.63       11.16      4.65 o 
  -7   5   3       13.04       35.93      8.42 o 
  -6   5   3       67.39       42.64      6.71 o 
  -5   5   3      827.09      896.43     13.85 o 
  -4   5   3     2326.52     2474.70     27.23 o 
  -3   5   3     4446.14     4497.42     36.82 o 
  -2   5   3     4368.04     4440.24     28.93 o 
  -1   5   3     8152.72     8460.28     58.56 o 
   0   5   3     2678.32     2747.47     20.26 o 
   1   5   3     1540.89     1661.28     15.50 o 
   2   5   3      174.35      177.11      5.66 o 
   3   5   3      913.58      867.42      9.45 o 
   4   5   3      865.86      823.64      9.29 o 
   5   5   3     1718.39     1697.63     16.34 o 
   6   5   3     1477.48     1488.42     19.27 o 
   7   5   3      503.56      497.92     19.49 o 
   8   5   3     1306.85     1278.64     19.50 o 
   9   5   3      135.03      125.97      9.80 o 
  10   5   3       50.53       44.14      8.17 o 
 -10   6   3      193.37      196.18     22.80 o 
  -9   6   3      176.10      199.85     12.06 o 
  -8   6   3     1360.40     1454.13     33.07 o 
  -7   6   3      589.59      614.08     15.81 o 
  -6   6   3     2567.43     2681.59     44.45 o 
  -5   6   3     1568.19     1498.51     18.39 o 
  -4   6   3      437.55      393.75      6.97 o 
  -3   6   3        6.04        3.28      2.26 o 
  -2   6   3      111.98      108.07      7.32 o 
  -1   6   3      668.11      661.31     10.45 o 
   0   6   3     3622.10     3569.51     34.81 o 
   1   6   3     2539.52     2488.16     20.93 o 
   2   6   3     4067.08     4137.59     47.11 o 
   3   6   3     2530.85     2542.13     21.19 o 
   4   6   3     2301.62     2340.35     21.65 o 
   5   6   3      940.56      985.41     23.12 o 
   6   6   3       43.11       64.94     11.26 o 
   7   6   3       19.91       27.42      7.81 o 
   8   6   3      219.50      262.32     18.29 o 
   9   6   3      259.19      272.87     29.34 o 
  -9   7   3      459.15      463.91     27.99 o 
  -8   7   3      374.48      346.02     15.08 o 
  -7   7   3        0.55       10.16      3.86 o 
  -6   7   3       16.20       22.48      5.68 o 
  -5   7   3      205.25      251.94     14.10 o 
  -4   7   3     1728.18     1865.42     28.41 o 
  -3   7   3     2303.21     2364.98     28.18 o 
  -2   7   3     2418.73     2405.44     31.77 o 
  -1   7   3     2933.25     2995.22     34.59 o 
   0   7   3     1012.49     1048.39     12.99 o 
   1   7   3      817.05      881.86     13.75 o 
   2   7   3        5.10        8.55      2.67 o 
   3   7   3      186.37      145.95      6.35 o 
   4   7   3     1141.50     1117.69     24.76 o 
   5   7   3      337.33      341.69     14.79 o 
   6   7   3     1446.48     1466.13     69.24 o 
   7   7   3      749.96      822.70     27.89 o 
   8   7   3      189.33      182.86     28.03 o 
  -7   8   3      848.18      893.67     23.03 o 
  -6   8   3      766.22      718.60     21.15 o 
  -5   8   3      796.17      758.54     16.54 o 
  -4   8   3     1832.77     1852.25     34.15 o 
  -3   8   3      218.30      197.62      9.80 o 
  -2   8   3        6.50       12.54      3.31 o 
  -1   8   3      619.37      590.83     13.55 o 
   0   8   3      962.36      974.22     16.42 o 
   1   8   3     1456.46     1456.39     31.10 o 
   2   8   3     2027.63     1940.76     31.04 o 
   3   8   3     1070.74     1058.00     19.12 o 
   4   8   3      164.78      185.80     19.03 o 
   5   8   3       54.65       78.50     11.39 o 
   6   8   3       47.72       37.30     11.93 o 
   7   8   3      102.32       68.22     17.93 o 
  -5   9   3      276.55      286.71     15.23 o 
  -4   9   3       93.89      110.19     11.03 o 
  -3   9   3      767.47      765.39     18.64 o 
  -2   9   3      485.31      503.74     15.27 o 
  -1   9   3      581.50      609.52     19.16 o 
   0   9   3      189.80      213.53     21.92 o 
   1   9   3      177.29      185.78     13.91 o 
   2   9   3       45.85       52.74      8.73 o 
   3   9   3      115.90       91.10     10.23 o 
   4   9   3       96.09       96.25      9.12 o 
   5   9   3      295.33      218.51     16.75 o 
  -2  10   3        5.59       12.40      5.09 o 
  -1  10   3       13.58       17.55      5.02 o 
   0  10   3      117.34      112.80      8.58 o 
   1  10   3      118.54       97.30     14.07 o 
   2  10   3      558.92      543.72     37.58 o 
 -12   0   4      157.31      153.13     31.15 o 
 -11   0   4      727.64      639.34     30.45 o 
 -10   0   4     1561.17     1552.61     39.06 o 
  -9   0   4     4867.07     4971.83     78.46 o 
  -8   0   4     3841.72     3827.70     54.52 o 
  -7   0   4     5860.69     5656.84     78.09 o 
  -6   0   4     6790.06     6744.52     58.22 o 
  -5   0   4      144.67      237.50      6.57 o 
  -4   0   4      127.26      145.01      5.90 o 
  -3   0   4     5899.55     6092.83     46.89 o 
  -2   0   4     5755.44     5745.41     38.65 o 
   0   0   4     5144.93     5046.57     77.91 o 
   1   0   4     8544.79     8485.86     55.32 o 
   2   0   4     8434.36     8463.89     56.08 o 
   3   0   4     2623.12     2553.86     18.74 o 
   4   0   4      357.38      376.79     14.48 o 
   5   0   4     2156.34     2312.15     27.85 o 
   6   0   4     2243.41     2263.66     32.54 o 
   7   0   4     3465.82     3639.08     53.06 o 
   8   0   4     2368.81     2463.77     41.20 o 
   9   0   4     2991.09     3130.97     48.35 o 
  10   0   4      199.13      157.89     17.14 o 
  11   0   4      247.12      186.87     21.99 o 
 -12   1   4      733.57      678.80     22.81 o 
 -11   1   4      888.67      858.35     23.35 o 
 -10   1   4      449.46      472.62     20.59 o 
  -9   1   4       22.00       31.05      6.09 o 
  -8   1   4      560.80      589.47     16.19 o 
  -7   1   4     2240.71     2305.15     36.59 o 
  -6   1   4     6044.59     6109.36     44.73 o 
  -5   1   4    17061.20    17302.87    249.21 o 
  -4   1   4    18451.15    19086.24    209.34 o 
  -3   1   4    14106.36    14254.97     95.42 o 
  -2   1   4     3966.45     3778.17     19.49 o 
  -1   1   4      825.93      812.77      5.52 o 
   0   1   4      930.00      920.97      6.01 o 
   1   1   4     1887.02     1847.85      9.99 o 
   2   1   4    18470.58    18459.77    227.67 o 
   3   1   4     8248.58     7995.96     39.12 o 
   4   1   4     9328.91     9574.09     61.00 o 
   5   1   4     4237.64     4294.16     32.60 o 
   6   1   4     3160.71     3061.29     30.67 o 
   7   1   4      432.79      341.87     11.10 o 
   8   1   4      312.54      211.64      7.89 o 
   9   1   4       25.48       71.98      6.32 o 
  10   1   4      297.79      397.47     14.07 o 
  11   1   4      145.93      210.30     14.67 o 
 -12   2   4      186.82      175.55     19.30 o 
 -11   2   4      569.08      505.06     24.10 o 
 -10   2   4      846.74      908.22     25.71 o 
  -9   2   4      835.45      768.04     17.07 o 
  -8   2   4     4474.93     4438.89     35.77 o 
  -7   2   4     1918.58     1817.59     19.95 o 
  -6   2   4     2152.17     2045.32     17.50 o 
  -5   2   4      173.57      168.03      9.91 o 
  -4   2   4     3886.76     4252.24     34.44 o 
  -3   2   4     5429.56     5582.26     31.29 o 
  -2   2   4     9006.52     8919.09     41.72 o 
  -1   2   4    15661.80    15961.34    128.71 o 
   0   2   4     9017.33     8989.61     45.61 o 
   1   2   4     5665.52     5451.54     27.05 o 
   2   2   4     2962.13     2830.83     24.95 o 
   3   2   4     5326.61     5187.69     34.92 o 
   4   2   4     4692.77     4701.08     40.19 o 
   5   2   4     1032.29      966.47     10.74 o 
   6   2   4     1432.19     1578.91     18.25 o 
   7   2   4     1813.74     1999.26     21.98 o 
   8   2   4     1604.96     1740.00     24.15 o 
   9   2   4     2692.67     2808.54     32.11 o 
  10   2   4     1029.93      979.76     25.52 o 
  11   2   4      212.61      175.20     12.67 o 
 -11   3   4      649.83      677.36     20.34 o 
 -10   3   4      159.28      157.73     11.72 o 
  -9   3   4      487.95      458.60     13.99 o 
  -8   3   4      438.92      469.55     11.38 o 
  -7   3   4      279.11      299.15     15.47 o 
  -6   3   4     2731.23     2764.43     35.19 o 
  -5   3   4     4127.91     4152.49     35.38 o 
  -4   3   4     4569.15     4525.16     35.71 o 
  -3   3   4     2364.63     2240.18     17.87 o 
  -2   3   4     7095.10     7258.55     41.25 o 
  -1   3   4     1426.67     1342.22      9.71 o 
   0   3   4      131.62      136.61      2.58 o 
   1   3   4       48.84       71.40      3.45 o 
   2   3   4     3640.37     3654.81     26.28 o 
   3   3   4     3847.87     3752.69     40.94 o 
   4   3   4     2757.79     2478.97     24.67 o 
   5   3   4     3439.61     3456.61     30.47 o 
   6   3   4     2277.18     2156.33     21.66 o 
   7   3   4       95.84       70.44      4.93 o 
   8   3   4      513.76      421.47     17.05 o 
   9   3   4       68.07      107.25     13.41 o 
  10   3   4       13.86       45.52      5.86 o 
  11   3   4      171.72      222.94     17.47 o 
 -11   4   4      113.09      139.87      9.34 o 
 -10   4   4       85.52       97.71     11.43 o 
  -9   4   4     1366.60     1291.21     23.54 o 
  -8   4   4     1796.34     1712.65     29.79 o 
  -7   4   4     1256.67     1167.47     19.61 o 
  -6   4   4     2170.60     2093.65     26.39 o 
  -5   4   4      614.86      593.72     14.02 o 
  -4   4   4       72.83       63.71      6.31 o 
  -3   4   4      752.18      844.33      9.45 o 
  -2   4   4     1458.45     1409.31     15.95 o 
  -1   4   4     7184.41     7323.54     57.29 o 
   0   4   4      104.84       91.62      5.27 o 
   1   4   4     7890.65     8196.53     52.00 o 
   2   4   4     2079.22     2094.80     21.17 o 
   3   4   4       25.59       23.02      3.52 o 
   4   4   4        1.18        5.17      1.95 o 
   5   4   4       61.89       58.91      4.72 o 
   6   4   4      969.09      944.87     24.53 o 
   7   4   4      441.65      406.78     14.45 o 
   8   4   4      980.25      952.61     16.78 o 
   9   4   4      375.38      348.28     11.82 o 
  10   4   4       99.24       80.03     14.29 o 
 -10   5   4       24.61       17.55      4.80 o 
  -9   5   4      134.00      131.09      9.18 o 
  -8   5   4      130.16      133.66     16.88 o 
  -7   5   4      191.68      225.01     13.06 o 
  -6   5   4       39.19       41.14      7.24 o 
  -5   5   4      236.26      219.04     10.38 o 
  -4   5   4     1852.04     1826.06     26.44 o 
  -3   5   4     1613.27     1533.60     21.24 o 
  -2   5   4     1136.90     1093.89      9.99 o 
  -1   5   4       66.56       74.11      6.10 o 
   0   5   4      133.61      134.91      5.94 o 
   1   5   4       68.81       52.80      2.58 o 
   2   5   4     2283.46     2246.40     26.46 o 
   3   5   4     1134.38     1099.48     14.18 o 
   4   5   4      344.90      328.74      9.58 o 
   5   5   4      581.19      575.16     12.17 o 
   6   5   4      433.78      417.28     11.25 o 
   7   5   4      132.71      119.69      8.72 o 
   8   5   4        2.99       13.11      5.21 o 
   9   5   4        1.86        5.52      3.27 o 
  10   5   4       44.76       50.83     12.04 o 
  -9   6   4       65.53       70.94      7.88 o 
  -8   6   4      260.10      262.53     20.37 o 
  -7   6   4       98.49       79.05      8.26 o 
  -6   6   4      152.24      150.77     12.14 o 
  -5   6   4       42.98       25.76      4.63 o 
  -4   6   4       42.59       39.26      3.90 o 
  -3   6   4      552.57      609.69      9.37 o 
  -2   6   4      393.16      392.83      9.42 o 
  -1   6   4      146.61      138.58      6.74 o 
   0   6   4      328.69      344.63      8.99 o 
   1   6   4        6.49        9.92      2.16 o 
   2   6   4        9.58       10.70      2.55 o 
   3   6   4        2.04        3.07      1.93 o 
   4   6   4      195.80      180.95     12.21 o 
   5   6   4       67.97       66.07      8.35 o 
   6   6   4       10.13        8.93      3.04 o 
   7   6   4       98.31       78.29     10.19 o 
   8   6   4        6.60        5.01      5.04 o 
   9   6   4        1.01       13.29      6.05 o 
  -8   7   4       14.15       18.42      3.51 o 
  -7   7   4        8.90       13.80      4.87 o 
  -6   7   4        2.74        8.79      3.93 o 
  -5   7   4       28.73       34.05      6.67 o 
  -4   7   4      381.11      380.60     10.23 o 
  -3   7   4       70.47       69.04      5.62 o 
  -2   7   4      130.38      107.03      7.20 o 
  -1   7   4      251.77      211.92      8.30 o 
   0   7   4        0.86        9.44      2.60 o 
   1   7   4        7.36       15.66      3.05 o 
   2   7   4       36.23       39.57      5.91 o 
   3   7   4       14.10       20.25      4.27 o 
   4   7   4       23.26       22.10      8.13 o 
   5   7   4        4.78       20.91      4.99 o 
   6   7   4        2.56        1.57      4.76 o 
   7   7   4       45.52       36.51     10.74 o 
   8   7   4       18.55       17.02      7.54 o 
  -7   8   4        4.61       13.23      4.61 o 
  -6   8   4       65.65       69.82      7.32 o 
  -5   8   4       81.19       57.13      9.07 o 
  -4   8   4        2.23       10.67      5.70 o 
  -3   8   4       51.11       58.70      5.19 o 
  -2   8   4        0.55       13.70      3.38 o 
  -1   8   4       29.66       34.12      4.22 o 
   0   8   4       11.80       24.38      5.87 o 
   1   8   4       35.44       45.26      7.00 o 
   2   8   4        2.05       10.81      4.04 o 
   3   8   4      177.60      208.56     18.96 o 
   4   8   4        6.51       12.93      4.04 o 
   5   8   4       25.42       30.22      9.77 o 
   6   8   4        9.66       16.07      3.22 o 
   7   8   4        4.21       10.97      8.19 o 
  -5   9   4       66.95       79.26     12.90 o 
  -4   9   4      164.09      157.35     10.07 o 
  -3   9   4        2.46        8.92      4.19 o 
  -2   9   4       16.06       14.42      3.99 o 
  -1   9   4       33.33       28.13      6.27 o 
   0   9   4        0.01        6.48      2.51 o 
   1   9   4       64.84       60.26      9.62 o 
   2   9   4        6.73       15.32      5.06 o 
   3   9   4       10.13       19.25      6.18 o 
   4   9   4       44.17       47.94      9.19 o 
   5   9   4       21.65       25.08     10.11 o 
  -1  10   4       71.03       85.04      7.36 o 
   0  10   4      163.59      200.44     21.61 o 
   1  10   4      120.08      107.57     21.67 o 
 -12   1   5        7.18       20.65      9.30 o 
 -11   1   5        0.60        8.54      3.53 o 
 -10   1   5       34.46       37.21      4.86 o 
  -9   1   5      194.61      195.43     12.08 o 
  -8   1   5       18.59       28.85      4.07 o 
  -7   1   5      515.90      475.27      8.12 o 
  -6   1   5     1354.22     1338.07     15.27 o 
  -5   1   5       33.82       24.35      2.90 o 
  -4   1   5        3.49        6.95      1.74 o 
  -3   1   5      205.51      221.91      5.49 o 
  -2   1   5       97.18      113.04      3.25 o 
  -1   1   5      830.22      852.18      7.17 o 
   0   1   5       31.64       50.55      2.38 o 
   1   1   5      199.44      203.53      3.53 o 
   2   1   5       46.22       61.13      2.81 o 
   3   1   5      324.34      341.07      4.98 o 
   4   1   5      925.43      945.47     10.68 o 
   5   1   5       52.92       76.60      5.28 o 
   6   1   5        9.02       13.11      2.84 o 
   7   1   5        0.06        4.36      2.75 o 
   8   1   5       42.35       31.78      4.96 o 
   9   1   5       40.03       44.25      4.52 o 
  10   1   5       26.04       29.67      6.22 o 
  11   1   5        8.60       17.30      4.09 o 
 -11   2   5      130.95      108.22     14.97 o 
 -10   2   5      376.67      368.66     19.71 o 
  -9   2   5        1.00       10.45      4.16 o 
  -8   2   5       50.63       41.84      5.10 o 
  -7   2   5       28.40       16.40      2.76 o 
  -6   2   5      142.77      163.97      8.68 o 
  -5   2   5     1847.87     1939.66     35.33 o 
  -4   2   5       37.65       70.70      4.59 o 
  -3   2   5      102.51       96.00      4.84 o 
  -2   2   5     6771.90     7362.10     38.33 o 
  -1   2   5     4478.54     4798.20     27.25 o 
   0   2   5     2528.73     2567.56     15.77 o 
   1   2   5      402.44      337.23      5.91 o 
   2   2   5     1044.83     1068.03     15.06 o 
   3   2   5      104.82      119.95      5.98 o 
   4   2   5     2522.49     2454.41     27.10 o 
   5   2   5      564.81      510.80     10.12 o 
   6   2   5      476.00      444.78      9.25 o 
   7   2   5      358.08      329.63     14.35 o 
   8   2   5      237.24      247.86     10.60 o 
   9   2   5      193.06      195.68     11.27 o 
  10   2   5       10.50       11.76      4.33 o 
  11   2   5       11.56       14.40      3.84 o 
 -11   3   5        3.50       16.60      4.30 o 
 -10   3   5      572.98      550.05     20.06 o 
  -9   3   5     1364.91     1363.37     21.84 o 
  -8   3   5      866.57      888.78     17.95 o 
  -7   3   5      792.55      766.06     14.46 o 
  -6   3   5     2130.95     2031.60     29.50 o 
  -5   3   5      752.45      726.63     11.77 o 
  -4   3   5       19.13        7.61      2.87 o 
  -3   3   5      105.76       92.18      3.39 o 
  -2   3   5       12.73       10.87      2.42 o 
  -1   3   5      108.12       82.75      3.06 o 
   0   3   5     2934.64     2874.63     16.97 o 
   1   3   5     1999.07     1879.55     19.70 o 
   2   3   5     6160.87     5984.83     70.18 o 
   3   3   5     4821.57     4811.27     32.95 o 
   4   3   5      449.14      411.82     10.15 o 
   5   3   5       65.79       49.11      5.62 o 
   6   3   5      331.81      296.35      7.62 o 
   7   3   5       19.37        8.81      2.95 o 
   8   3   5      101.28      113.79     10.62 o 
   9   3   5      133.68      156.70     10.27 o 
  10   3   5       30.14       33.03      6.55 o 
 -11   4   5      529.25      627.21     41.41 o 
 -10   4   5      500.25      541.11     18.09 o 
  -9   4   5      916.35      862.27     33.77 o 
  -8   4   5       13.95       16.02      6.02 o 
  -7   4   5      121.98       91.44      9.46 o 
  -6   4   5      160.35      188.22     10.09 o 
  -5   4   5     1131.61     1169.00     19.02 o 
  -4   4   5     1590.11     1667.66     22.57 o 
  -3   4   5     1842.90     1808.70     13.59 o 
  -2   4   5     2961.98     2919.74     19.27 o 
  -1   4   5     7227.24     7130.07     37.52 o 
   0   4   5      517.29      523.47      8.80 o 
   1   4   5     3577.23     3825.44     47.02 o 
   2   4   5       18.36       31.61      4.26 o 
   3   4   5      365.25      318.21      6.02 o 
   4   4   5     1531.56     1480.39     18.22 o 
   5   4   5     3180.30     3096.53     33.45 o 
   6   4   5     2316.83     2324.53     43.06 o 
   7   4   5     1187.13     1176.57     22.79 o 
   8   4   5      770.85      716.75     19.74 o 
   9   4   5       32.72       20.01      5.20 o 
  10   4   5        0.94        9.23      4.25 o 
 -10   5   5      180.99      177.99     11.79 o 
  -9   5   5      769.78      799.97     21.13 o 
  -8   5   5     2201.51     2269.19     34.11 o 
  -7   5   5     1687.65     1797.18     32.25 o 
  -6   5   5     4156.86     4298.16     76.26 o 
  -5   5   5     2396.16     2394.67     34.99 o 
  -4   5   5      137.88      109.20      5.07 o 
  -3   5   5       74.32       74.02      6.10 o 
  -2   5   5        2.90        4.68      1.88 o 
  -1   5   5     4787.47     4857.29     44.35 o 
   0   5   5      347.66      283.07      6.64 o 
   1   5   5     4707.18     4714.12     47.48 o 
   2   5   5     3800.54     3840.19     40.44 o 
   3   5   5     2281.92     2318.87     57.41 o 
   4   5   5      838.08      846.49      9.52 o 
   5   5   5      527.78      491.26      7.46 o 
   6   5   5        2.00       10.82      2.76 o 
   7   5   5       69.50       81.10     11.38 o 
   8   5   5       45.08       65.84     10.39 o 
   9   5   5      510.58      574.75     34.20 o 
  -9   6   5      500.06      494.56     22.48 o 
  -8   6   5       93.85       88.06      9.02 o 
  -7   6   5        7.36        9.29      3.13 o 
  -6   6   5      528.81      582.02     29.19 o 
  -5   6   5     1132.75     1191.16     23.73 o 
  -4   6   5     1355.80     1361.55     24.61 o 
  -3   6   5     1100.31     1076.31     12.63 o 
  -2   6   5     7101.58     7337.68     44.77 o 
  -1   6   5     2808.07     2827.25     25.38 o 
   0   6   5     1169.87     1204.81     18.76 o 
   1   6   5      808.02      865.46     19.92 o 
   2   6   5       21.27       29.49      3.71 o 
   3   6   5      219.61      180.76     15.87 o 
   4   6   5     1272.01     1191.10     30.41 o 
   5   6   5      785.82      804.07     21.98 o 
   6   6   5     1298.49     1303.96     29.18 o 
   7   6   5      156.22      154.74     18.32 o 
   8   6   5      621.16      611.96     19.22 o 
   9   6   5       59.94       76.62     16.10 o 
  -8   7   5      548.44      541.65     25.41 o 
  -7   7   5      494.29      525.45     13.94 o 
  -6   7   5     1065.04     1037.03     25.83 o 
  -5   7   5      251.71      242.09      9.95 o 
  -4   7   5     1424.01     1412.85     21.82 o 
  -3   7   5       10.54       12.69      3.82 o 
  -2   7   5       36.16       29.09      4.64 o 
  -1   7   5      187.32      170.47      8.31 o 
   0   7   5      403.97      411.24      8.85 o 
   1   7   5     1755.89     1734.78     39.38 o 
   2   7   5     1957.90     1927.76     40.49 o 
   3   7   5     1445.03     1502.08     32.20 o 
   4   7   5      682.93      698.92     20.60 o 
   5   7   5      412.24      466.29     18.51 o 
   6   7   5       16.20       14.68      5.11 o 
   7   7   5        7.83       10.43      4.14 o 
   8   7   5      199.77      189.37     34.01 o 
  -7   8   5       14.00        6.21      3.65 o 
  -6   8   5       13.47       43.25     19.62 o 
  -5   8   5      146.76      163.08     13.34 o 
  -4   8   5      441.84      454.86     13.10 o 
  -3   8   5     1336.32     1316.72     27.15 o 
  -2   8   5      326.14      334.11     12.53 o 
  -1   8   5      263.15      280.37     11.62 o 
   0   8   5      509.34      537.81     18.17 o 
   1   8   5      525.55      525.25     13.30 o 
   2   8   5        0.97        9.21      4.65 o 
   3   8   5        2.57        8.68      4.45 o 
   4   8   5      104.16       95.41     13.42 o 
   5   8   5      194.19      196.53     25.26 o 
   6   8   5      598.97      625.17     20.09 o 
  -5   9   5      329.22      342.40     26.57 o 
  -4   9   5      145.12      137.51     10.91 o 
  -3   9   5      272.79      273.12     15.45 o 
  -2   9   5        0.70        4.73      4.69 o 
  -1   9   5       70.52       56.74      6.96 o 
   0   9   5       72.40       63.54      6.59 o 
   1   9   5      577.16      589.72     41.25 o 
   2   9   5      625.41      604.00     24.75 o 
   3   9   5      369.48      425.58     26.04 o 
   4   9   5      213.09      227.23     17.93 o 
 -12   0   6      645.72      659.41     45.34 o 
 -11   0   6      964.54      975.40     28.05 o 
 -10   0   6      570.01      560.10     25.40 o 
  -9   0   6        0.32       10.96      4.25 o 
  -8   0   6       79.73      102.09     13.64 o 
  -7   0   6      160.79      185.85      7.88 o 
  -6   0   6     4668.30     4858.41     59.61 o 
  -5   0   6    11411.65    11479.27    113.78 o 
  -4   0   6     4771.93     4615.64     39.44 o 
  -3   0   6    11698.20    11530.29     89.82 o 
  -2   0   6    11165.61    11126.29     76.34 o 
  -1   0   6      752.33      784.88     14.43 o 
   0   0   6     3594.26     3835.53     26.84 o 
   1   0   6     3591.57     3569.20     37.39 o 
   2   0   6     6680.34     6637.62     65.05 o 
   3   0   6     6235.34     6039.98     48.58 o 
   4   0   6     9605.53     9930.01     76.88 o 
   5   0   6     4781.15     4703.05     57.00 o 
   6   0   6     2255.85     2169.20     52.36 o 
   7   0   6     1455.18     1388.80     27.40 o 
   8   0   6      207.08      149.23     14.27 o 
   9   0   6      101.13      187.05     17.22 o 
  10   0   6      161.99      221.45     17.37 o 
  11   0   6      230.02      331.54     40.53 o 
 -11   1   6      678.40      659.88     20.61 o 
 -10   1   6     1829.46     1931.66     28.77 o 
  -9   1   6     3310.95     3356.82     30.13 o 
  -8   1   6     1316.01     1283.24     18.89 o 
  -7   1   6     2652.89     2616.81     25.78 o 
  -6   1   6     3952.55     3882.37     37.48 o 
  -5   1   6      422.67      348.90      7.83 o 
  -4   1   6      234.16      282.66      4.90 o 
  -3   1   6     1799.37     1858.90     14.71 o 
  -2   1   6     7088.73     7045.09     38.18 o 
  -1   1   6    13959.86    14264.22     78.65 o 
   0   1   6    17936.49    18237.48    110.96 o 
   1   1   6    10574.42    10506.21     53.47 o 
   2   1   6     1669.89     1523.25     12.44 o 
   3   1   6     2213.18     2109.86     14.96 o 
   4   1   6       58.50       69.96      5.54 o 
   5   1   6      119.47      147.15      7.95 o 
   6   1   6      388.37      414.87      8.28 o 
   7   1   6      428.67      494.54     10.61 o 
   8   1   6     2078.05     2305.47     35.94 o 
   9   1   6     1255.52     1352.47     37.81 o 
  10   1   6      428.15      374.47     16.88 o 
  11   1   6      384.82      311.02     19.05 o 
 -11   2   6      182.21      170.38     20.21 o 
 -10   2   6      620.57      586.32     19.37 o 
  -9   2   6       81.88       63.24      8.86 o 
  -8   2   6      335.72      363.42     22.49 o 
  -7   2   6     1023.17     1026.40     11.97 o 
  -6   2   6     5200.93     5587.79     71.49 o 
  -5   2   6     5442.25     5757.66     43.64 o 
  -4   2   6    11571.16    11857.78     94.69 o 
  -3   2   6     7525.23     7605.57     48.80 o 
  -2   2   6    11624.27    12302.51     81.80 o 
  -1   2   6     1007.26     1027.39      9.80 o 
   0   2   6      501.58      528.94      5.20 o 
   1   2   6     2589.90     2581.64     16.29 o 
   2   2   6     1571.34     1511.14     17.42 o 
   3   2   6     4054.91     4024.45     25.84 o 
   4   2   6     9314.98     9697.63     59.83 o 
   5   2   6     3289.20     3288.07     39.31 o 
   6   2   6      273.42      274.04      5.77 o 
   7   2   6      120.60      113.95      8.82 o 
   8   2   6      116.97       86.25      7.57 o 
   9   2   6      275.87      304.39     12.57 o 
  10   2   6       47.64       83.49      7.86 o 
 -11   3   6      427.25      472.47     28.17 o 
 -10   3   6      328.36      329.67     23.97 o 
  -9   3   6     1038.35     1036.30     20.10 o 
  -8   3   6      607.92      630.32     17.79 o 
  -7   3   6      913.62      882.63     15.38 o 
  -6   3   6      872.62      808.10     19.51 o 
  -5   3   6      435.45      395.38     10.27 o 
  -4   3   6        0.08        2.04      2.26 o 
  -3   3   6      192.79      156.54      4.39 o 
  -2   3   6     4327.70     4391.39     29.64 o 
  -1   3   6    11600.49    12514.67     62.55 o 
   0   3   6     1914.31     1803.07     16.27 o 
   1   3   6     6632.46     6996.70     44.95 o 
   2   3   6      448.82      417.47      5.43 o 
   3   3   6       23.49       28.19      3.51 o 
   4   3   6       22.36       25.17      4.11 o 
   5   3   6      199.40      218.49     10.35 o 
   6   3   6      340.96      403.25     17.01 o 
   7   3   6       92.09      144.72     10.27 o 
   8   3   6      795.79      849.98     21.33 o 
   9   3   6      430.72      401.73     14.54 o 
  10   3   6      272.21      254.88     13.68 o 
 -11   4   6      239.73      225.15     19.07 o 
 -10   4   6       56.20       68.77     12.95 o 
  -9   4   6      153.53      141.69     15.86 o 
  -8   4   6      387.25      442.21     14.22 o 
  -7   4   6       24.63       48.07      4.78 o 
  -6   4   6      886.41      984.54     25.84 o 
  -5   4   6     1507.48     1583.48     20.33 o 
  -4   4   6      994.56      972.64     11.53 o 
  -3   4   6      524.65      461.88      9.28 o 
  -2   4   6      849.92      871.14      9.67 o 
  -1   4   6      121.39      134.02      4.72 o 
   0   4   6      183.34      202.27      6.09 o 
   1   4   6      146.89      126.57      5.31 o 
   2   4   6     1144.14     1186.36     28.69 o 
   3   4   6      992.69      930.83     33.77 o 
   4   4   6      149.66      127.22      6.25 o 
   5   4   6     1952.11     1879.54     20.70 o 
   6   4   6      555.65      493.94     18.21 o 
   7   4   6      132.32      116.41     11.20 o 
   8   4   6      126.59      110.72     10.16 o 
   9   4   6       21.36       30.09      6.41 o 
  10   4   6        1.11       16.24      5.02 o 
 -10   5   6       42.99       44.93      7.41 o 
  -9   5   6      595.82      581.51     23.32 o 
  -8   5   6      496.35      488.84     18.86 o 
  -7   5   6      476.34      467.69     14.95 o 
  -6   5   6      515.81      485.53     22.62 o 
  -5   5   6      306.37      264.55      9.66 o 
  -4   5   6        0.50        2.74      1.87 o 
  -3   5   6      175.08      177.15      7.13 o 
  -2   5   6      731.34      756.50     11.65 o 
  -1   5   6      227.54      236.75      8.73 o 
   0   5   6     1745.78     1801.47     22.33 o 
   1   5   6     2504.01     2615.04     28.60 o 
   2   5   6      140.61      133.41      5.89 o 
   3   5   6       85.24       88.70     10.75 o 
   4   5   6       22.78       29.28      5.71 o 
   5   5   6       18.08       19.27      3.85 o 
   6   5   6      682.09      603.90     25.29 o 
   7   5   6       45.74       52.90      8.22 o 
   8   5   6      156.81      181.98     11.36 o 
   9   5   6        0.61       10.66      4.19 o 
  -9   6   6       25.24       20.02      5.53 o 
  -8   6   6       50.99       55.36      8.05 o 
  -7   6   6       26.02       37.23      6.95 o 
  -6   6   6      308.90      333.67     10.21 o 
  -5   6   6       15.02       18.50      5.39 o 
  -4   6   6      449.28      445.52     13.85 o 
  -3   6   6      238.90      248.24     11.08 o 
  -2   6   6       14.55       19.10      3.89 o 
  -1   6   6       36.60       48.08      6.07 o 
   0   6   6      723.61      721.02     37.83 o 
   1   6   6        4.58        9.12      2.50 o 
   2   6   6      161.57      152.97      7.99 o 
   3   6   6       26.36       33.48      7.00 o 
   4   6   6      352.97      359.34     22.46 o 
   5   6   6      124.39      135.92     17.37 o 
   6   6   6       85.47       67.89      9.57 o 
   7   6   6       27.14       33.97      9.84 o 
   8   6   6       93.22       95.12     11.24 o 
  -8   7   6       10.16       19.91      4.98 o 
  -7   7   6      133.45      140.32     10.40 o 
  -6   7   6       63.47       85.70     11.21 o 
  -5   7   6       35.91       30.70      6.10 o 
  -4   7   6     1066.80     1081.16     17.79 o 
  -3   7   6       87.16       81.96      9.31 o 
  -2   7   6      233.20      210.52      8.36 o 
  -1   7   6      168.78      188.55      9.53 o 
   0   7   6       63.03       56.02      7.50 o 
   1   7   6       77.33       83.54      8.96 o 
   2   7   6       41.73       30.45      7.29 o 
   3   7   6        9.45       12.44      4.00 o 
   4   7   6       37.54       26.02      7.70 o 
   5   7   6      129.81      126.12     15.13 o 
   6   7   6        0.37        6.52      5.12 o 
   7   7   6       48.45       52.18      9.83 o 
  -6   8   6       50.57       41.20      6.76 o 
  -5   8   6        0.58        5.59      3.63 o 
  -4   8   6      260.69      226.22     11.90 o 
  -3   8   6       14.19       24.04      5.57 o 
  -2   8   6      158.78      174.60     17.06 o 
  -1   8   6        0.01        8.59      6.30 o 
   0   8   6       80.35       59.28      7.11 o 
   1   8   6      218.78      180.82     12.75 o 
   2   8   6       30.48       35.52      6.12 o 
   3   8   6       22.59       24.45      7.26 o 
   4   8   6       50.85       72.43     11.25 o 
   5   8   6        5.21       10.14      5.36 o 
   6   8   6        1.10        8.76      5.15 o 
  -4   9   6        1.58       12.17      8.73 o 
  -3   9   6      127.03      130.07     23.99 o 
  -2   9   6       97.74       96.50     11.21 o 
  -1   9   6      134.62      152.03     10.29 o 
   0   9   6      167.28      171.99     15.68 o 
   1   9   6       71.49       95.21     10.14 o 
   2   9   6        7.97       18.03      5.08 o 
   3   9   6       70.31       82.52     14.50 o 
 -11   1   7       39.38       30.68      6.54 o 
 -10   1   7      104.44      104.30     10.68 o 
  -9   1   7       24.66       24.25      3.92 o 
  -8   1   7       64.29       83.24      9.10 o 
  -7   1   7      251.58      248.44      7.30 o 
  -6   1   7        6.84        8.27      3.30 o 
  -5   1   7      412.42      434.72      8.64 o 
  -4   1   7       16.57       37.96      5.25 o 
  -3   1   7      139.30      147.71      5.42 o 
  -2   1   7       49.09       63.37      4.31 o 
  -1   1   7      202.94      202.58      5.67 o 
   0   1   7      232.29      230.97      7.20 o 
   1   1   7      191.31      224.28      5.09 o 
   2   1   7       95.65      117.83      3.96 o 
   3   1   7      172.64      169.28      6.82 o 
   4   1   7      758.67      748.37     17.13 o 
   5   1   7      524.29      509.02     10.06 o 
   6   1   7       60.10       69.14      5.99 o 
   7   1   7      175.58      178.60      9.87 o 
   8   1   7       34.29       28.05      5.11 o 
   9   1   7       53.79       36.87      4.99 o 
  10   1   7       18.97       11.12      4.42 o 
 -11   2   7        7.83       13.88      5.22 o 
 -10   2   7       49.83       43.32      6.74 o 
  -9   2   7      477.36      450.86     21.08 o 
  -8   2   7      252.72      274.30     12.71 o 
  -7   2   7     2333.81     2320.69     22.44 o 
  -6   2   7     1716.57     1694.89     17.78 o 
  -5   2   7      188.31      162.76      5.95 o 
  -4   2   7      836.88      834.38      9.46 o 
  -3   2   7       51.64       58.23      6.97 o 
  -2   2   7     1089.74     1216.44     12.74 o 
  -1   2   7     1709.31     1604.69     14.53 o 
   0   2   7     1107.63     1059.46     13.70 o 
   1   2   7      257.39      210.91      4.62 o 
   2   2   7      631.27      554.54      9.64 o 
   3   2   7      687.03      633.62     10.46 o 
   4   2   7      483.21      461.04      8.41 o 
   5   2   7       39.17       40.43      4.37 o 
   6   2   7       18.92       11.40      2.77 o 
   7   2   7        4.44       11.60      3.71 o 
   8   2   7       83.15      113.11      9.86 o 
   9   2   7       90.06      103.06     10.08 o 
  10   2   7       21.72       31.40      6.02 o 
 -11   3   7      385.02      343.15     18.98 o 
 -10   3   7      384.83      418.64     17.01 o 
  -9   3   7        3.60       14.95      5.30 o 
  -8   3   7      306.73      262.22     10.82 o 
  -7   3   7      262.26      219.24     11.04 o 
  -6   3   7      633.37      634.46     19.97 o 
  -5   3   7     1735.18     1749.49     37.57 o 
  -4   3   7     2113.47     2054.98     21.66 o 
  -3   3   7     2819.25     2719.04     21.67 o 
  -2   3   7     2425.29     2375.10     21.92 o 
  -1   3   7      291.29      248.06      5.95 o 
   0   3   7     1727.34     1756.33     18.17 o 
   1   3   7      100.96       76.46      2.41 o 
   2   3   7        2.36        3.90      1.73 o 
   3   3   7      174.52      185.17      9.85 o 
   4   3   7      182.10      201.00      7.28 o 
   5   3   7      294.58      277.52      8.49 o 
   6   3   7      869.28      908.83     15.60 o 
   7   3   7      717.12      679.80     17.96 o 
   8   3   7      503.64      482.89     25.26 o 
   9   3   7       29.76       23.48      8.01 o 
  10   3   7       23.92       19.55      8.82 o 
 -10   4   7       72.50       84.44      8.58 o 
  -9   4   7      252.98      261.36     22.36 o 
  -8   4   7     1047.20     1069.16     20.57 o 
  -7   4   7     1837.39     1815.25     32.28 o 
  -6   4   7     2036.45     2016.55     30.78 o 
  -5   4   7     1639.38     1524.93     27.40 o 
  -4   4   7      115.55      104.54      6.78 o 
  -3   4   7      180.91      183.08      5.13 o 
  -2   4   7      404.10      359.06      7.04 o 
  -1   4   7     1078.57     1054.14     12.26 o 
   0   4   7     2202.23     2105.78     20.02 o 
   1   4   7     3330.89     3321.70     34.10 o 
   2   4   7     1199.58     1069.33     35.66 o 
   3   4   7     2042.98     1885.11     32.57 o 
   4   4   7     1075.73      973.86     20.30 o 
   5   4   7      449.77      363.82      9.87 o 
   6   4   7       77.22       85.41      8.59 o 
   7   4   7        0.46        7.52      4.16 o 
   8   4   7       25.64       44.40      9.04 o 
   9   4   7      113.06      122.78     21.62 o 
 -10   5   7      303.86      314.77     19.06 o 
  -9   5   7      598.06      574.51     15.76 o 
  -8   5   7       40.48       37.82      7.08 o 
  -7   5   7       82.62       77.06      7.92 o 
  -6   5   7      167.77      178.49      9.16 o 
  -5   5   7      168.93      161.85      8.99 o 
  -4   5   7     1959.42     1904.39     20.87 o 
  -3   5   7      943.94      877.11     11.10 o 
  -2   5   7     2114.87     2097.52     20.68 o 
  -1   5   7     1598.49     1592.54     15.90 o 
   0   5   7     1392.80     1373.83     19.59 o 
   1   5   7     1541.24     1552.78     18.04 o 
   2   5   7       95.69      100.04     10.16 o 
   3   5   7      159.28      152.30     14.65 o 
   4   5   7       90.44       91.37      9.34 o 
   5   5   7     1199.94     1157.34     30.92 o 
   6   5   7     1105.75     1075.97     26.40 o 
   7   5   7      549.15      535.46     21.60 o 
   8   5   7      712.97      688.10     30.36 o 
   9   5   7       99.92       82.91     12.58 o 
  -9   6   7      380.20      406.35     22.53 o 
  -8   6   7      724.49      725.37     22.07 o 
  -7   6   7     1563.08     1635.58     52.45 o 
  -6   6   7     1223.58     1272.91     21.90 o 
  -5   6   7      774.22      776.06     19.88 o 
  -4   6   7     1566.65     1567.04     27.62 o 
  -3   6   7       73.56       78.39      6.18 o 
  -2   6   7       89.31       97.06      7.24 o 
  -1   6   7     1296.83     1201.92     22.64 o 
   0   6   7       11.68       16.39      5.57 o 
   1   6   7     1547.33     1541.30     25.34 o 
   2   6   7      994.50      967.16     19.83 o 
   3   6   7     1333.76     1388.12     34.57 o 
   4   6   7      540.40      573.93     17.41 o 
   5   6   7      608.74      627.24     17.99 o 
   6   6   7       19.26       13.51      7.14 o 
   7   6   7       13.19       13.27      5.05 o 
   8   6   7      209.31      183.82     13.07 o 
  -8   7   7       65.51       49.26      7.02 o 
  -7   7   7       12.51        4.96      3.94 o 
  -6   7   7      222.09      240.14     11.93 o 
  -5   7   7      467.77      483.95     19.31 o 
  -4   7   7     1271.46     1334.03     27.70 o 
  -3   7   7     1901.79     1994.91     24.39 o 
  -2   7   7     1452.25     1452.95     27.07 o 
  -1   7   7      146.98      172.24     11.22 o 
   0   7   7     1399.45     1432.81     26.92 o 
   1   7   7        0.38       12.55      4.33 o 
   2   7   7       74.88       56.80      8.42 o 
   3   7   7       17.50       17.86      5.10 o 
   4   7   7      210.18      198.93     18.78 o 
   5   7   7      331.96      316.61     19.49 o 
   6   7   7      382.65      392.77     22.88 o 
   7   7   7      242.67      253.80     23.73 o 
  -6   8   7      538.68      548.93     13.42 o 
  -5   8   7      296.45      318.15     19.29 o 
  -4   8   7      157.06      160.65     13.55 o 
  -3   8   7        9.05       12.05      6.15 o 
  -2   8   7       90.99       87.71     11.18 o 
  -1   8   7        5.80       17.26      4.06 o 
   0   8   7      416.39      390.49     13.13 o 
   1   8   7     1255.00     1279.05     25.96 o 
   2   8   7      303.27      323.82     18.47 o 
   3   8   7      341.47      330.43     17.22 o 
   4   8   7      271.50      280.16     25.50 o 
   5   8   7      132.31      108.25     14.39 o 
  -3   9   7      490.51      500.10     12.89 o 
  -2   9   7      582.43      640.67     17.63 o 
  -1   9   7      293.45      298.47     20.89 o 
   0   9   7      148.07      160.60     11.35 o 
   1   9   7       26.30       31.23      7.47 o 
   2   9   7       26.51       13.59      5.44 o 
   3   9   7       27.48       27.85      6.98 o 
 -11   0   8      355.74      329.86     30.53 o 
 -10   0   8     1582.99     1733.75     41.32 o 
  -9   0   8     1141.83     1130.15     41.85 o 
  -8   0   8     1883.34     1868.45     42.56 o 
  -7   0   8     3485.74     3413.43    136.14 o 
  -6   0   8       92.42       97.57     15.14 o 
  -5   0   8      646.44      653.35     27.60 o 
  -4   0   8       71.54       74.11      9.04 o 
  -3   0   8      165.01      144.36      9.50 o 
  -2   0   8     9052.20     9205.70     86.83 o 
  -1   0   8     4567.99     4570.24     46.08 o 
   0   0   8    10208.06    10559.59    112.99 o 
   1   0   8     3072.04     2867.17     31.43 o 
   2   0   8     6926.79     7063.09     87.76 o 
   3   0   8     3402.79     3456.96     69.75 o 
   4   0   8       90.85      112.16     13.57 o 
   5   0   8      298.87      366.61     16.16 o 
   6   0   8      375.96      445.65     34.28 o 
   7   0   8      808.42      925.18     25.74 o 
   8   0   8      533.52      600.00     31.62 o 
   9   0   8      138.51      129.77     15.29 o 
  10   0   8      294.85      299.57     25.01 o 
 -11   1   8      450.20      449.78     22.40 o 
 -10   1   8      225.12      228.26     13.04 o 
  -9   1   8      235.98      271.61     14.01 o 
  -8   1   8       16.89       11.12      3.57 o 
  -7   1   8      456.96      436.11     12.84 o 
  -6   1   8     3385.64     3396.45     31.15 o 
  -5   1   8     3418.16     3490.83     33.57 o 
  -4   1   8     2908.51     2859.86     30.54 o 
  -3   1   8     6354.26     6698.53     43.65 o 
  -2   1   8     4987.71     5294.52     37.40 o 
  -1   1   8     1597.99     1719.95     14.22 o 
   0   1   8      239.81      248.40      9.18 o 
   1   1   8     1135.96     1106.27     16.85 o 
   2   1   8     1478.57     1363.51     12.07 o 
   3   1   8     4030.12     3938.57     28.10 o 
   4   1   8     4583.52     4687.23     64.01 o 
   5   1   8     1379.00     1316.97     25.68 o 
   6   1   8     1151.78     1122.50     20.36 o 
   7   1   8      943.04      826.09     16.49 o 
   8   1   8        0.85       15.41      4.77 o 
   9   1   8       20.64       36.47      5.60 o 
  10   1   8       45.76       49.41      8.79 o 
 -11   2   8      499.21      543.44     28.92 o 
 -10   2   8     1964.76     1985.03     24.50 o 
  -9   2   8     3096.43     3138.76     31.08 o 
  -8   2   8     1120.31     1122.82     18.89 o 
  -7   2   8     1935.01     1851.56     22.96 o 
  -6   2   8      344.76      318.95     10.50 o 
  -5   2   8       12.72       16.11      3.78 o 
  -4   2   8       10.21       17.23      4.18 o 
  -3   2   8      370.38      325.99      7.47 o 
  -2   2   8     2465.48     2356.21     24.72 o 
  -1   2   8     2226.21     2070.29     21.43 o 
   0   2   8     3440.14     3377.64     22.19 o 
   1   2   8     4603.59     4647.61     29.06 o 
   2   2   8     1791.08     1728.75     14.94 o 
   3   2   8      575.08      596.88     13.89 o 
   4   2   8       37.83       51.16      4.58 o 
   5   2   8      587.86      615.60     17.30 o 
   6   2   8       60.04       91.60      5.68 o 
   7   2   8      279.91      331.14     21.84 o 
   8   2   8      928.75      978.56     25.23 o 
   9   2   8      179.74      173.43     14.94 o 
  10   2   8      215.48      221.06     22.49 o 
 -10   3   8      131.42      113.03     14.26 o 
  -9   3   8       30.62       21.48      6.69 o 
  -8   3   8      116.11      127.38      9.66 o 
  -7   3   8      601.13      639.18     26.06 o 
  -6   3   8     2178.62     2282.38     28.38 o 
  -5   3   8     2893.54     2914.33     33.72 o 
  -4   3   8     3346.34     3513.51     34.09 o 
  -3   3   8     3389.93     3497.95     36.86 o 
  -2   3   8      616.88      592.90      9.41 o 
  -1   3   8        5.18       18.92      3.21 o 
   0   3   8      113.04      129.71      4.56 o 
   1   3   8      736.31      686.01     12.91 o 
   2   3   8      871.54      802.10      8.28 o 
   3   3   8     3155.00     3050.33     28.27 o 
   4   3   8      634.38      681.38     16.08 o 
   5   3   8     2259.22     2298.00     40.45 o 
   6   3   8      525.04      499.55     14.56 o 
   7   3   8      452.28      374.56     13.32 o 
   8   3   8        0.23       18.02      4.72 o 
   9   3   8       75.44       82.86      8.62 o 
 -10   4   8      118.81      112.49     16.76 o 
  -9   4   8      429.31      470.93     13.72 o 
  -8   4   8      749.63      808.55     21.83 o 
  -7   4   8      951.97      939.25     21.21 o 
  -6   4   8       89.51      102.90     10.91 o 
  -5   4   8      577.07      577.04     18.74 o 
  -4   4   8      255.47      240.95      5.97 o 
  -3   4   8       64.00       75.55      7.57 o 
  -2   4   8     1118.56     1039.72     14.85 o 
  -1   4   8     1372.80     1407.80     15.69 o 
   0   4   8     2635.42     2659.61     29.22 o 
   1   4   8     2712.02     2830.92     31.05 o 
   2   4   8     1255.78     1209.97     14.91 o 
   3   4   8      458.50      473.63     15.55 o 
   4   4   8        2.56        3.06      2.66 o 
   5   4   8       83.03      109.80     10.37 o 
   6   4   8      745.56      728.58     16.97 o 
   7   4   8      302.10      311.68     22.94 o 
   8   4   8      187.55      194.25     16.26 o 
   9   4   8       26.35       44.81      7.97 o 
  -9   5   8       16.75       24.75      6.38 o 
  -8   5   8        5.92        8.56      4.81 o 
  -7   5   8        3.92       20.07      5.79 o 
  -6   5   8      137.34      156.79     17.11 o 
  -5   5   8       74.59       92.32      9.76 o 
  -4   5   8     1354.02     1429.24     23.73 o 
  -3   5   8      262.50      283.12      8.88 o 
  -2   5   8      752.25      800.90     10.36 o 
  -1   5   8       63.57       79.16      4.75 o 
   0   5   8       99.99      110.25      7.89 o 
   1   5   8      614.85      594.64      9.68 o 
   2   5   8        8.14       18.75      7.29 o 
   3   5   8        0.45        3.20      6.28 o 
   4   5   8      320.17      299.62     11.76 o 
   5   5   8      157.49      146.59     16.32 o 
   6   5   8       19.54       18.20      6.02 o 
   7   5   8       25.30       22.07      6.39 o 
   8   5   8       10.18        8.06      4.62 o 
  -8   6   8        0.48       16.51      3.91 o 
  -7   6   8       44.41       42.11      7.84 o 
  -6   6   8       88.80       81.71     16.81 o 
  -5   6   8       15.86       11.99      4.96 o 
  -4   6   8      446.01      402.67     13.66 o 
  -3   6   8       33.34       21.78      6.11 o 
  -2   6   8        6.65       11.47      4.97 o 
  -1   6   8      420.83      394.16     14.27 o 
   0   6   8      520.63      523.41     19.44 o 
   1   6   8      288.62      283.09     11.81 o 
   2   6   8       22.98       21.94      5.28 o 
   3   6   8       87.53       94.24     16.21 o 
   4   6   8       75.77       74.36      8.44 o 
   5   6   8       12.34       14.46      6.37 o 
   6   6   8       21.93       16.81      5.87 o 
   7   6   8       21.26       26.46      8.48 o 
  -7   7   8        2.26        4.76      3.56 o 
  -6   7   8        2.35       10.77      4.37 o 
  -5   7   8        1.29       11.38      4.50 o 
  -4   7   8       27.18       23.52      4.96 o 
  -3   7   8      145.84      151.51     12.87 o 
  -2   7   8      542.70      474.70     10.72 o 
  -1   7   8       36.91       42.87      5.60 o 
   0   7   8        6.70        6.72      3.91 o 
   1   7   8       25.54       23.51      6.74 o 
   2   7   8       54.24       35.12      8.37 o 
   3   7   8      122.26      104.87     14.04 o 
   4   7   8       10.01       20.88      5.63 o 
   5   7   8        0.02       16.27      6.23 o 
   6   7   8        8.93        6.25      3.58 o 
  -5   8   8      104.61       99.56     11.92 o 
  -4   8   8        4.77       12.24      4.88 o 
  -3   8   8       11.66        7.46      5.32 o 
  -2   8   8      188.59      159.74     11.92 o 
  -1   8   8        8.57       16.43      4.78 o 
   0   8   8        0.32        3.31      6.31 o 
   1   8   8       12.45       12.02      6.63 o 
   2   8   8       14.78       24.87      6.45 o 
   3   8   8        0.77       10.69      7.37 o 
   4   8   8        0.61       11.52      4.03 o 
  -2   9   8        5.51        7.45      5.78 o 
  -1   9   8        3.57        1.76      6.21 o 
   0   9   8       65.50       42.21      8.74 o 
   1   9   8        0.66       14.04      3.55 o 
 -11   1   9       25.30       13.68      7.96 o 
 -10   1   9       43.64       40.92      7.38 o 
  -9   1   9       53.97       61.47      9.25 o 
  -8   1   9        1.89        3.35      4.16 o 
  -7   1   9       78.21       79.87      8.39 o 
  -6   1   9      556.02      503.66     13.61 o 
  -5   1   9     1230.21     1186.74     19.53 o 
  -4   1   9      147.84      140.84      8.41 o 
  -3   1   9        0.01        1.09      4.00 o 
  -2   1   9      203.75      177.68     11.36 o 
  -1   1   9       32.30       21.79      5.65 o 
   0   1   9     3549.19     3820.97     30.77 o 
   1   1   9      412.42      371.80     10.02 o 
   2   1   9      132.80      113.59      4.68 o 
   3   1   9      297.96      292.74      6.82 o 
   4   1   9        0.68        5.06      2.42 o 
   5   1   9       12.85       16.73      3.00 o 
   6   1   9      146.20      131.89      6.92 o 
   7   1   9       19.01       10.60      3.61 o 
   8   1   9      105.88      102.90      9.55 o 
   9   1   9        4.77        8.31      4.79 o 
 -10   2   9      307.57      275.82     14.00 o 
  -9   2   9       40.66       25.38      7.81 o 
  -8   2   9      163.10      159.69     14.59 o 
  -7   2   9        0.00        3.34      3.73 o 
  -6   2   9       13.65       17.60      2.49 o 
  -5   2   9      428.94      397.41      7.74 o 
  -4   2   9       59.94       62.22      7.60 o 
  -3   2   9     1666.50     1624.17     23.28 o 
  -2   2   9      692.64      616.61     12.35 o 
  -1   2   9      472.33      439.13      9.50 o 
   0   2   9      233.61      221.10      5.85 o 
   1   2   9       12.27       11.00      2.11 o 
   2   2   9       64.37       66.41      5.33 o 
   3   2   9        0.27        5.78      2.37 o 
   4   2   9      514.22      490.81     14.52 o 
   5   2   9       65.56       61.78      6.95 o 
   6   2   9       68.42       71.10      5.28 o 
   7   2   9      461.32      451.88     14.45 o 
   8   2   9       84.60       72.59      9.47 o 
   9   2   9       33.41       31.99      6.22 o 
 -10   3   9       69.30       90.82     10.10 o 
  -9   3   9      211.01      241.44     19.12 o 
  -8   3   9      156.68      168.14     12.89 o 
  -7   3   9     1101.52     1086.43     20.42 o 
  -6   3   9     1269.84     1219.91     20.26 o 
  -5   3   9      473.20      438.63      8.40 o 
  -4   3   9      459.39      431.25      8.66 o 
  -3   3   9      613.98      591.58     11.70 o 
  -2   3   9       16.92       40.01      3.62 o 
  -1   3   9      338.43      312.59      6.82 o 
   0   3   9     1040.60     1013.77     19.73 o 
   1   3   9     1037.89      955.65     11.01 o 
   2   3   9     1248.57     1155.18     11.26 o 
   3   3   9      947.10      876.99     11.78 o 
   4   3   9      872.27      811.84     13.47 o 
   5   3   9       26.38       25.81      4.44 o 
   6   3   9        2.79        7.13      3.55 o 
   7   3   9       20.12       19.72      6.35 o 
   8   3   9      111.44      131.11     13.96 o 
   9   3   9      114.50      116.37     10.95 o 
 -10   4   9      282.67      255.54     14.96 o 
  -9   4   9       29.74       40.39      6.93 o 
  -8   4   9        2.69       12.48      4.40 o 
  -7   4   9       42.82       32.05      7.29 o 
  -6   4   9      232.35      236.41      9.86 o 
  -5   4   9      450.53      459.44     11.60 o 
  -4   4   9     1409.40     1259.67     21.71 o 
  -3   4   9      974.85      908.50     15.86 o 
  -2   4   9     2611.61     2543.03     35.53 o 
  -1   4   9     1371.56     1365.23     16.33 o 
   0   4   9       60.87       58.80      4.82 o 
   1   4   9       44.87       45.21      5.06 o 
   2   4   9      298.56      295.01      4.75 o 
   3   4   9        9.77       14.92      6.21 o 
   4   4   9      198.46      183.77     10.46 o 
   5   4   9      319.43      315.97      8.69 o 
   6   4   9       27.99       46.84      7.87 o 
   7   4   9      315.11      349.37     15.55 o 
   8   4   9      482.97      496.28     17.06 o 
  -9   5   9      207.27      246.03     17.48 o 
  -8   5   9      442.26      408.13     14.53 o 
  -7   5   9      733.26      768.75     22.65 o 
  -6   5   9      768.31      773.16     20.83 o 
  -5   5   9     1954.58     1952.30     28.89 o 
  -4   5   9      121.93      125.29     11.90 o 
  -3   5   9        0.62        5.58      3.39 o 
  -2   5   9       97.51       89.02      6.98 o 
  -1   5   9      499.28      444.80      7.47 o 
   0   5   9     2345.09     2190.12     68.31 o 
   1   5   9     1294.06     1272.87     34.63 o 
   2   5   9      444.80      448.50     12.14 o 
   3   5   9      705.60      736.22     32.76 o 
   4   5   9       36.06       41.12      9.34 o 
   5   5   9      178.94      178.53     14.59 o 
   6   5   9        6.13       18.30      8.24 o 
   7   5   9        6.37       15.81      6.66 o 
   8   5   9       92.96       91.95     18.25 o 
  -8   6   9      120.18      121.92     11.07 o 
  -7   6   9        1.03        8.14      4.09 o 
  -6   6   9       68.24       76.88      7.64 o 
  -5   6   9      156.23      166.12     13.14 o 
  -4   6   9     1275.74     1220.76     22.44 o 
  -3   6   9     1287.16     1302.50     18.44 o 
  -2   6   9      882.95      929.11     28.10 o 
  -1   6   9      534.42      536.99     12.99 o 
   0   6   9      927.45      970.50     25.58 o 
   1   6   9       22.50       36.34      7.50 o 
   2   6   9        0.05       11.09      5.16 o 
   3   6   9      293.59      317.01     16.93 o 
   4   6   9      155.72      113.95     18.49 o 
   5   6   9      367.88      402.91     41.25 o 
   6   6   9      206.11      230.98     23.43 o 
   7   6   9      255.34      245.84     18.51 o 
  -7   7   9      683.36      696.54     17.42 o 
  -6   7   9      588.99      537.58     15.23 o 
  -5   7   9      653.35      646.23     26.98 o 
  -4   7   9      433.57      476.09     35.70 o 
  -3   7   9       99.62      132.68     12.59 o 
  -2   7   9        5.26       15.76      5.06 o 
  -1   7   9       37.77       17.48      5.82 o 
   0   7   9      575.40      588.49     18.72 o 
   1   7   9     1109.53     1062.02     27.08 o 
   2   7   9      393.77      391.56     25.09 o 
   3   7   9      449.81      486.52     21.76 o 
   4   7   9      389.08      343.92     31.69 o 
   5   7   9       83.23       70.48     11.32 o 
  -5   8   9       27.89       23.43      7.80 o 
  -4   8   9      272.29      303.36     23.65 o 
  -3   8   9      622.24      627.77     29.69 o 
  -2   8   9      793.33      789.48     40.26 o 
  -1   8   9      472.72      520.94     19.69 o 
   0   8   9      720.09      654.57     38.56 o 
   1   8   9        0.16       11.52      3.43 o 
   2   8   9        3.33       11.07      4.72 o 
   3   8   9        2.85       15.33      4.62 o 
 -10   0  10       83.49       72.38     20.47 o 
  -9   0  10       86.00       92.12     13.83 o 
  -8   0  10      180.08      179.70     23.71 o 
  -7   0  10     4495.43     4544.06     86.84 o 
  -6   0  10     2034.75     1965.81     33.72 o 
  -5   0  10      928.95      935.88     47.76 o 
  -4   0  10     4036.76     4099.47     88.21 o 
  -3   0  10     4394.88     4620.21    108.89 o 
  -2   0  10      348.78      385.54     12.85 o 
  -1   0  10      663.73      701.87     21.52 o 
   0   0  10       25.16       47.98      6.75 o 
   1   0  10       23.39       18.47      6.12 o 
   2   0  10      767.18      745.33     24.40 o 
   3   0  10     2136.25     2330.52     34.31 o 
   4   0  10     2694.80     2826.87     36.97 o 
   5   0  10      187.01      187.03     16.47 o 
   6   0  10      670.74      687.20     18.38 o 
   7   0  10      394.18      331.78     19.94 o 
   8   0  10        0.06       13.50      6.00 o 
   9   0  10       27.62       21.55      7.66 o 
 -10   1  10      975.10      946.87     27.18 o 
  -9   1  10      827.78      853.07     15.56 o 
  -8   1  10     2561.90     2614.54     35.69 o 
  -7   1  10     2526.04     2435.50     38.31 o 
  -6   1  10      654.22      649.31     12.89 o 
  -5   1  10       45.70       63.49      6.98 o 
  -4   1  10      249.90      223.22      9.38 o 
  -3   1  10     2920.29     2906.95     33.43 o 
  -2   1  10     2835.25     2836.43     35.46 o 
  -1   1  10     2012.29     1894.23     25.59 o 
   0   1  10     3573.81     3559.16     45.62 o 
   1   1  10      583.13      536.32     10.95 o 
   2   1  10     1263.10     1188.51     14.83 o 
   3   1  10      314.53      311.65      8.66 o 
   4   1  10       13.46       17.79      4.56 o 
   5   1  10      138.57      141.80      6.76 o 
   6   1  10       97.83      148.24      9.02 o 
   7   1  10      781.10      838.68     24.17 o 
   8   1  10      275.57      279.11     15.61 o 
   9   1  10      155.73      170.60     15.54 o 
 -10   2  10       91.76       98.31     11.97 o 
  -9   2  10       22.68       23.48      5.29 o 
  -8   2  10        7.56        9.54      4.93 o 
  -7   2  10      266.26      269.09     21.28 o 
  -6   2  10      628.73      642.53     18.88 o 
  -5   2  10     2580.72     2647.65     38.72 o 
  -4   2  10     1398.17     1430.86     27.12 o 
  -3   2  10     2562.68     2602.35     26.77 o 
  -2   2  10      554.47      607.17     17.18 o 
  -1   2  10      773.86      814.92     12.96 o 
   0   2  10       38.51       33.28      4.03 o 
   1   2  10      252.29      223.41      7.77 o 
   2   2  10      629.25      561.50     13.39 o 
   3   2  10     1498.67     1529.51     23.18 o 
   4   2  10     1009.39      978.71     14.51 o 
   5   2  10     1452.50     1406.44     22.47 o 
   6   2  10      610.37      602.43     17.05 o 
   7   2  10      204.02      176.10     11.48 o 
   8   2  10        6.26        9.80      3.55 o 
   9   2  10        4.04       10.52      3.90 o 
 -10   3  10      361.38      385.34     16.78 o 
  -9   3  10      337.99      336.38     24.61 o 
  -8   3  10     1161.87     1176.93     40.13 o 
  -7   3  10     1031.19     1041.31     25.54 o 
  -6   3  10      128.88      161.37     20.16 o 
  -5   3  10      862.42      832.68     14.30 o 
  -4   3  10      313.84      282.27      7.28 o 
  -3   3  10      128.62      119.43      7.75 o 
  -2   3  10      588.56      564.22     11.54 o 
  -1   3  10      804.86      783.00     10.44 o 
   0   3  10     2269.79     2239.16     21.49 o 
   1   3  10     1496.26     1487.08     18.30 o 
   2   3  10      932.98      935.22      9.98 o 
   3   3  10      303.87      270.86      8.65 o 
   4   3  10      174.64      167.48     12.03 o 
   5   3  10        4.61        6.23      5.83 o 
   6   3  10      241.98      258.99     15.80 o 
   7   3  10      293.31      309.10     27.65 o 
   8   3  10      101.29      137.72     13.01 o 
  -9   4  10       11.71       15.31      5.33 o 
  -8   4  10       54.79       62.48      9.23 o 
  -7   4  10      420.85      399.61     15.14 o 
  -6   4  10      186.82      209.43     11.94 o 
  -5   4  10      193.27      215.51     16.51 o 
  -4   4  10     1739.57     1794.62     28.89 o 
  -3   4  10      364.17      358.83      9.90 o 
  -2   4  10      411.24      453.09      9.96 o 
  -1   4  10      488.62      486.86     10.57 o 
   0   4  10       19.25       24.22      3.21 o 
   1   4  10      140.06      135.49      8.30 o 
   2   4  10       64.65       66.02      7.23 o 
   3   4  10      556.20      596.18     28.46 o 
   4   4  10       94.70      109.44     12.05 o 
   5   4  10      200.81      185.66     14.53 o 
   6   4  10       55.11       74.80      9.70 o 
   7   4  10       80.71       87.87     14.51 o 
   8   4  10        4.32       10.45      4.59 o 
  -8   5  10      138.52      128.33     18.21 o 
  -7   5  10      177.91      198.02     13.31 o 
  -6   5  10      149.57      167.27     13.21 o 
  -5   5  10       28.83       30.55     13.24 o 
  -4   5  10        0.82        3.80      2.50 o 
  -3   5  10      284.44      273.32      9.48 o 
  -2   5  10       93.37      106.03      7.74 o 
  -1   5  10       68.51       80.55      6.28 o 
   0   5  10      144.87      150.03     14.16 o 
   1   5  10       28.47       26.33      5.34 o 
   2   5  10      207.26      198.29     13.07 o 
   3   5  10      156.92      171.23     11.24 o 
   4   5  10       74.10       44.98      8.44 o 
   5   5  10        9.03       17.31      6.50 o 
   6   5  10        1.01       11.88      4.13 o 
   7   5  10       92.15       76.32     11.27 o 
  -7   6  10        0.68        9.10      4.62 o 
  -6   6  10       13.86       33.37      6.22 o 
  -5   6  10      252.27      265.07     11.15 o 
  -4   6  10      150.16      145.11     12.30 o 
  -3   6  10      151.00      132.98     10.08 o 
  -2   6  10       62.92       74.12      6.97 o 
  -1   6  10       20.90       26.18      4.68 o 
   0   6  10        0.03        6.31      2.42 o 
   1   6  10      442.89      402.25     16.00 o 
   2   6  10      101.54      109.25      9.78 o 
   3   6  10        3.97       12.21      7.12 o 
   4   6  10       19.46       16.33      6.02 o 
   5   6  10        1.71       11.73      5.85 o 
   6   6  10        0.10       27.04     13.72 o 
  -6   7  10        9.73       16.96      3.91 o 
  -5   7  10       64.15       33.18      6.22 o 
  -4   7  10       43.33       25.81      6.23 o 
  -3   7  10       13.88       13.51      5.71 o 
  -2   7  10       10.13       14.01      4.72 o 
  -1   7  10       17.06       21.68      5.55 o 
   0   7  10       86.11       93.30      9.98 o 
   1   7  10       37.35       30.71      7.37 o 
   2   7  10        0.02       21.97     11.39 o 
   3   7  10       32.16       42.64     12.60 o 
   4   7  10        1.46       10.87      4.91 o 
   5   7  10        2.62       14.63      5.47 o 
  -3   8  10        0.11       10.83      4.65 o 
  -2   8  10        4.55       23.40      8.34 o 
  -1   8  10      179.95      158.72     15.15 o 
   0   8  10       54.35       56.37     21.81 o 
   1   8  10        4.62       13.85      5.19 o 
   2   8  10        3.43        9.67      3.16 o 
 -10   1  11       45.40       46.31      8.32 o 
  -9   1  11       98.21       92.85     13.52 o 
  -8   1  11       64.13       31.13     10.70 o 
  -7   1  11        8.81       11.91      5.64 o 
  -6   1  11      271.69      248.22     10.09 o 
  -5   1  11      279.32      257.66     10.09 o 
  -4   1  11        4.27       13.00      4.73 o 
  -3   1  11        8.61       10.03      3.68 o 
  -2   1  11       81.87       76.95      7.49 o 
  -1   1  11       62.43       46.89      4.86 o 
   0   1  11      143.85      133.67      6.84 o 
   1   1  11       11.29       18.18      5.24 o 
   2   1  11       98.02      110.86      5.76 o 
   3   1  11      364.88      382.08     11.77 o 
   4   1  11      261.57      208.77      8.91 o 
   5   1  11       30.82       36.96      4.49 o 
   6   1  11       61.67       64.53      9.17 o 
   7   1  11       44.52       46.09      6.97 o 
   8   1  11        8.53        8.76      3.48 o 
 -10   2  11      119.76      117.90     13.36 o 
  -9   2  11       48.48       45.02      8.63 o 
  -8   2  11       33.90       37.68      8.57 o 
  -7   2  11      111.28      117.87     10.02 o 
  -6   2  11       92.68       98.48      8.57 o 
  -5   2  11       27.86       33.07      4.70 o 
  -4   2  11      232.10      234.58      9.18 o 
  -3   2  11      227.50      225.84     11.00 o 
  -2   2  11       24.84       23.48      5.44 o 
  -1   2  11       18.13        6.59      3.96 o 
   0   2  11      318.12      285.33      8.92 o 
   1   2  11       61.07       39.44      5.29 o 
   2   2  11      702.02      660.97     19.61 o 
   3   2  11      230.68      222.75      7.64 o 
   4   2  11      110.64      112.82      8.86 o 
   5   2  11        3.34        6.18      2.60 o 
   6   2  11       95.43       79.91      6.72 o 
   7   2  11        9.71       18.80      4.68 o 
   8   2  11       26.07       16.75      6.49 o 
  -9   3  11       85.65       99.04      9.06 o 
  -8   3  11       62.89       58.54      9.35 o 
  -7   3  11       41.18       23.13      7.38 o 
  -6   3  11       54.71       42.23      8.04 o 
  -5   3  11      724.04      614.02     20.11 o 
  -4   3  11       41.96       27.76      4.47 o 
  -3   3  11     1264.99     1161.24     19.85 o 
  -2   3  11      619.73      598.90     18.62 o 
  -1   3  11      623.25      605.13     14.75 o 
   0   3  11       19.64       16.66      3.22 o 
   1   3  11       68.29       71.15      5.55 o 
   2   3  11       35.06       19.73      4.02 o 
   3   3  11      606.83      561.02     16.94 o 
   4   3  11       35.61       39.68     10.00 o 
   5   3  11        4.66       19.24      5.06 o 
   6   3  11       25.82       24.23      6.36 o 
   7   3  11      159.10      186.96     30.62 o 
   8   3  11       34.96       28.28      7.36 o 
  -9   4  11      153.61      154.62     14.34 o 
  -8   4  11      590.87      631.16     32.32 o 
  -7   4  11      734.53      720.89     17.84 o 
  -6   4  11      598.82      603.86     17.38 o 
  -5   4  11      689.16      675.97     19.66 o 
  -4   4  11      268.89      266.09     12.10 o 
  -3   4  11      307.95      264.96     11.00 o 
  -2   4  11        4.63       10.36      5.19 o 
  -1   4  11      545.62      493.00     12.27 o 
   0   4  11      297.57      248.13      8.26 o 
   1   4  11      288.08      256.82     11.34 o 
   2   4  11     1884.04     1814.27     50.39 o 
   3   4  11     1173.56     1196.80     23.40 o 
   4   4  11       40.13       76.59      8.54 o 
   5   4  11       10.45       13.85      6.14 o 
   6   4  11       37.13       38.51      7.02 o 
   7   4  11       82.29       88.27     11.29 o 
  -8   5  11      218.15      189.08     19.99 o 
  -7   5  11        2.01       10.49      4.92 o 
  -6   5  11      272.42      297.95     17.11 o 
  -5   5  11      343.38      339.91     14.20 o 
  -4   5  11      825.41      794.87     16.44 o 
  -3   5  11      402.88      428.65     10.53 o 
  -2   5  11      955.96      867.12     19.02 o 
  -1   5  11     1229.61     1308.79     34.41 o 
   0   5  11      287.76      322.02     19.07 o 
   1   5  11       66.38       88.93      8.60 o 
   2   5  11       37.34       49.05     10.87 o 
   3   5  11      172.38      157.78      9.71 o 
   4   5  11      174.27      167.45     10.94 o 
   5   5  11      231.71      264.89     30.51 o 
   6   5  11      255.35      235.42     16.42 o 
  -7   6  11      359.66      435.19     24.43 o 
  -6   6  11      127.14      160.36     29.08 o 
  -5   6  11      369.25      360.86     15.23 o 
  -4   6  11      156.37      208.56     19.23 o 
  -3   6  11       83.76       96.75      9.96 o 
  -2   6  11        0.03        8.08      4.03 o 
  -1   6  11       33.49       23.72      5.35 o 
   0   6  11      652.26      590.21     20.18 o 
   1   6  11      453.62      412.93     18.69 o 
   2   6  11      685.07      670.41     20.60 o 
   3   6  11      268.95      291.05     26.13 o 
   4   6  11      151.06      161.01     12.24 o 
   5   6  11       85.00       77.94     10.00 o 
  -5   7  11      154.50      154.51     15.38 o 
  -4   7  11      221.08      209.32     16.68 o 
  -3   7  11      248.68      264.11     24.85 o 
  -2   7  11      392.01      390.54     13.21 o 
  -1   7  11      283.44      329.99     12.25 o 
   0   7  11      226.63      213.45     11.76 o 
   1   7  11       16.67       29.02      6.03 o 
   2   7  11       22.61       35.15      5.75 o 
   3   7  11       28.27       39.70     13.85 o 
  -1   8  11        0.80       14.25      6.85 o 
  -9   0  12      518.94      491.91     28.46 o 
  -8   0  12     1120.92     1157.71     31.88 o 
  -7   0  12      588.04      545.83     22.13 o 
  -6   0  12     2415.93     2439.22     57.05 o 
  -5   0  12      689.27      694.96     22.45 o 
  -4   0  12      492.91      541.01     25.23 o 
  -3   0  12     2012.21     1909.93     34.48 o 
  -2   0  12     1505.65     1486.18     25.18 o 
  -1   0  12     2521.85     2505.40     91.72 o 
   0   0  12     2501.56     2644.72     57.48 o 
   1   0  12     1241.18     1302.81     24.71 o 
   2   0  12      547.53      546.94     17.89 o 
   3   0  12       90.74       99.84     10.49 o 
   4   0  12       48.98       55.80      7.05 o 
   5   0  12       14.00       24.53      6.57 o 
   6   0  12        5.36       13.70      4.89 o 
   7   0  12      453.51      542.40     20.12 o 
   8   0  12      316.82      337.72     25.08 o 
  -9   1  12        8.09        9.29      3.88 o 
  -8   1  12       48.06       40.09      6.30 o 
  -7   1  12      523.88      527.88     23.34 o 
  -6   1  12      895.93      852.86     19.98 o 
  -5   1  12     1819.95     1750.69     38.18 o 
  -4   1  12      824.00      879.29     14.43 o 
  -3   1  12     1116.37     1173.16     17.43 o 
  -2   1  12      651.65      750.61     19.60 o 
  -1   1  12      450.63      508.61     11.85 o 
   0   1  12      171.83      142.92      6.62 o 
   1   1  12        0.35        7.24      4.44 o 
   2   1  12      408.86      408.38      9.00 o 
   3   1  12      643.33      662.76     14.72 o 
   4   1  12      972.71     1005.11     18.33 o 
   5   1  12      228.80      257.83     10.93 o 
   6   1  12      550.08      556.57     18.38 o 
   7   1  12      105.51      109.06      7.86 o 
   8   1  12        6.68       12.60      7.14 o 
  -9   2  12      293.98      274.97     21.23 o 
  -8   2  12      803.02      811.40     20.67 o 
  -7   2  12      280.36      324.52     22.66 o 
  -6   2  12      218.32      231.66     11.05 o 
  -5   2  12       38.46       51.28      6.57 o 
  -4   2  12      283.81      241.24      9.98 o 
  -3   2  12      135.10      114.39      7.44 o 
  -2   2  12      788.02      755.80     14.57 o 
  -1   2  12     3097.35     3132.02     37.30 o 
   0   2  12      601.74      605.00     10.43 o 
   1   2  12      350.12      329.81     10.50 o 
   2   2  12      871.27      854.12     16.00 o 
   3   2  12       47.22       46.10      4.66 o 
   4   2  12        6.38       10.85      3.57 o 
   5   2  12       34.60       53.83      6.30 o 
   6   2  12       50.02       87.80     17.18 o 
   7   2  12      104.79      148.60     10.60 o 
  -9   3  12       72.63       55.94      7.11 o 
  -8   3  12       83.29       87.62      9.51 o 
  -7   3  12      275.85      273.15     23.59 o 
  -6   3  12      363.12      385.74     16.75 o 
  -5   3  12      791.13      736.20     15.82 o 
  -4   3  12     1026.35     1126.46     21.18 o 
  -3   3  12      155.50      210.01     12.04 o 
  -2   3  12      422.10      432.86     11.79 o 
  -1   3  12      109.93      114.21      7.93 o 
   0   3  12      235.03      197.82      6.21 o 
   1   3  12       11.43       13.21      3.96 o 
   2   3  12       94.51      100.70     10.06 o 
   3   3  12      200.55      181.55     13.08 o 
   4   3  12      128.68      112.49      8.81 o 
   5   3  12      259.63      258.87     16.07 o 
   6   3  12       79.71       75.97     10.00 o 
   7   3  12        0.32       15.45      5.96 o 
  -8   4  12      255.29      262.29     18.51 o 
  -7   4  12      118.99      128.20     12.33 o 
  -6   4  12      305.11      323.49     20.81 o 
  -5   4  12      407.12      387.32     14.56 o 
  -4   4  12       16.28       20.22      4.77 o 
  -3   4  12      196.10      197.98      9.56 o 
  -2   4  12      181.04      188.24      9.23 o 
  -1   4  12      372.17      365.42     12.57 o 
   0   4  12      618.82      620.79     21.61 o 
   1   4  12      114.61      124.20     10.86 o 
   2   4  12       57.03       86.46     19.47 o 
   3   4  12        5.13        9.65      4.99 o 
   4   4  12       13.17       29.59      8.95 o 
   5   4  12        1.91       13.81      5.88 o 
   6   4  12       15.92       14.44      6.54 o 
  -7   5  12       23.95       25.16      4.54 o 
  -6   5  12        1.07       18.80      4.83 o 
  -5   5  12      250.03      243.98     18.62 o 
  -4   5  12      123.70      128.46     13.64 o 
  -3   5  12      170.87      199.32     13.18 o 
  -2   5  12      152.32      193.13     13.38 o 
  -1   5  12      188.49      193.37     21.03 o 
   0   5  12       82.04       72.87     13.32 o 
   1   5  12       14.47       15.67      6.77 o 
   2   5  12      147.99      157.41     23.96 o 
   3   5  12      375.23      373.75     21.48 o 
   4   5  12      105.42      155.15     11.76 o 
   5   5  12      113.87      104.93     15.42 o 
  -6   6  12       29.78       31.93      6.18 o 
  -5   6  12       24.38       31.79      6.28 o 
  -4   6  12       11.78       23.47      6.74 o 
  -3   6  12       13.95       23.40      6.62 o 
  -2   6  12       17.50       13.95      4.15 o 
  -1   6  12       20.23       33.01      9.69 o 
   0   6  12       68.47       87.34     10.26 o 
   1   6  12       35.91       39.62     11.19 o 
   2   6  12       14.27       15.32      6.23 o 
   3   6  12       14.05       30.13      7.22 o 
   4   6  12       53.67       56.33     14.86 o 
  -4   7  12       52.51       57.44     16.31 o 
  -3   7  12       24.26       24.94      8.91 o 
  -2   7  12        7.40       31.72     15.20 o 
  -1   7  12       22.89       19.46      6.81 o 
   0   7  12        7.05       24.98      4.97 o 
   1   7  12        7.66       15.45      5.11 o 
   2   7  12        0.61       16.42      5.42 o 
  -9   1  13       44.55       41.34      8.83 o 
  -8   1  13       47.67       38.75      6.28 o 
  -7   1  13      154.31      130.47     10.26 o 
  -6   1  13      224.06      193.16     11.17 o 
  -5   1  13      319.18      301.23     10.08 o 
  -4   1  13      359.49      343.46     11.69 o 
  -3   1  13       25.38       20.43      4.65 o 
  -2   1  13        6.02        8.95      3.35 o 
  -1   1  13      125.60      123.88      6.96 o 
   0   1  13       11.16       14.10      4.44 o 
   1   1  13       20.92       16.69      5.49 o 
   2   1  13      117.32      121.89      6.44 o 
   3   1  13        1.18        8.23      3.99 o 
   4   1  13       41.49       40.88      4.56 o 
   5   1  13      161.33      150.55      8.16 o 
   6   1  13        3.20       19.97      7.28 o 
   7   1  13        1.53        7.62      3.71 o 
  -8   2  13       50.61       34.43      8.33 o 
  -7   2  13       51.30       50.49      9.69 o 
  -6   2  13       60.46       58.06     11.44 o 
  -5   2  13      330.20      289.68     19.75 o 
  -4   2  13      158.14      135.07      8.53 o 
  -3   2  13     1029.57      933.26     16.43 o 
  -2   2  13      182.48      163.98     11.09 o 
  -1   2  13        6.02       17.02      7.54 o 
   0   2  13       12.86       17.32      4.42 o 
   1   2  13       31.00       28.45      6.60 o 
   2   2  13       66.95       79.88      6.48 o 
   3   2  13       11.55       15.57      3.78 o 
   4   2  13      193.19      212.07     15.77 o 
   5   2  13        4.41       24.98      5.12 o 
   6   2  13       49.09       56.11      9.42 o 
   7   2  13        8.17       30.41      6.00 o 
  -8   3  13      317.26      291.42     13.20 o 
  -7   3  13      168.04      162.27     15.99 o 
  -6   3  13      114.49      118.68     15.62 o 
  -5   3  13      150.89      182.72     15.25 o 
  -4   3  13        0.19        6.32      4.41 o 
  -3   3  13        2.54       12.39      3.83 o 
  -2   3  13        2.36       12.01      3.77 o 
  -1   3  13        8.58       10.92      3.12 o 
   0   3  13       31.79       39.68      7.67 o 
   1   3  13      203.97      185.58     10.21 o 
   2   3  13      285.15      255.46      9.26 o 
   3   3  13      237.08      228.07     11.01 o 
   4   3  13      129.12      121.78     11.04 o 
   5   3  13      261.22      240.89     12.38 o 
   6   3  13       22.28       18.28      9.66 o 
  -7   4  13        3.80       18.59      4.63 o 
  -6   4  13       38.87       22.58      6.76 o 
  -5   4  13       59.08       42.71      8.04 o 
  -4   4  13      278.44      277.42     15.90 o 
  -3   4  13      376.28      357.85     15.18 o 
  -2   4  13      142.91      140.84     13.05 o 
  -1   4  13      372.14      369.18     10.61 o 
   0   4  13       18.23       28.31      6.96 o 
   1   4  13      341.16      326.41     22.53 o 
   2   4  13       27.45       28.23      7.21 o 
   3   4  13      127.40       93.29     11.04 o 
   4   4  13       12.61       28.73     10.88 o 
   5   4  13       27.22       47.03      9.50 o 
  -6   5  13      219.07      264.44     12.43 o 
  -5   5  13       87.51      116.46     13.75 o 
  -4   5  13       87.68      111.80     10.78 o 
  -3   5  13       21.39       38.76      7.38 o 
  -2   5  13        2.08       13.61      4.37 o 
  -1   5  13       82.89       72.58      9.95 o 
   0   5  13       81.36       88.16     13.10 o 
   1   5  13      117.63      102.09     11.67 o 
   2   5  13      289.68      271.98     22.05 o 
   3   5  13      110.03      140.76     11.74 o 
   4   5  13      161.41      171.19     11.66 o 
  -4   6  13      607.03      568.50     31.92 o 
  -3   6  13      357.92      328.06     27.87 o 
  -2   6  13      332.17      341.21     17.21 o 
  -1   6  13       98.80      121.40      9.32 o 
   0   6  13       71.46       79.78     10.75 o 
   1   6  13       18.60       24.10      7.10 o 
   2   6  13        4.86       20.92      6.63 o 
   3   6  13       13.77       32.29      8.96 o 
  -8   0  14      120.74       98.45     11.60 o 
  -7   0  14      107.17      101.48     18.05 o 
  -6   0  14      871.39      864.16     28.64 o 
  -5   0  14      614.04      594.98     25.56 o 
  -4   0  14      198.44      168.42     14.78 o 
  -3   0  14      258.63      290.22     18.58 o 
  -2   0  14       74.38       75.99      8.66 o 
  -1   0  14       32.48       24.55      8.38 o 
   0   0  14       23.93       27.60      7.71 o 
   1   0  14        0.61       14.07      5.45 o 
   2   0  14      475.84      452.99     23.24 o 
   3   0  14        3.65       14.67      5.35 o 
   4   0  14      294.14      312.82     12.38 o 
   5   0  14       71.70       74.32     10.34 o 
   6   0  14      223.90      249.41     31.50 o 
  -8   1  14      325.90      370.56     40.58 o 
  -7   1  14      251.74      264.47     14.59 o 
  -6   1  14      150.79      156.27     14.07 o 
  -5   1  14       33.49       13.89      4.15 o 
  -4   1  14      105.06      130.16      9.51 o 
  -3   1  14       10.63        7.93      3.42 o 
  -2   1  14      458.47      413.63      9.67 o 
  -1   1  14     1061.93     1028.24     22.76 o 
   0   1  14      283.54      314.85     12.27 o 
   1   1  14     1117.96     1141.64     17.10 o 
   2   1  14      282.66      311.04     15.60 o 
   3   1  14       40.44       52.42      4.97 o 
   4   1  14       13.60       19.04      3.55 o 
   5   1  14        0.27       15.84      4.59 o 
   6   1  14      100.04      101.25      8.72 o 
  -7   2  14      102.90      103.72      9.23 o 
  -6   2  14      342.45      376.53     23.39 o 
  -5   2  14      457.81      411.59     16.31 o 
  -4   2  14      988.79     1001.60     28.88 o 
  -3   2  14      894.42      906.64     15.95 o 
  -2   2  14      465.70      520.32     15.30 o 
  -1   2  14        2.79       13.58      4.13 o 
   0   2  14       34.09       47.31      5.45 o 
   1   2  14        2.53       13.84      4.01 o 
   2   2  14      352.49      355.93     15.66 o 
   3   2  14      481.66      510.27     13.43 o 
   4   2  14       14.20       41.17     12.42 o 
   5   2  14       61.41       76.91      8.48 o 
   6   2  14      162.05      180.18     12.49 o 
  -7   3  14       68.64       54.95      8.82 o 
  -6   3  14      118.62      100.29     13.90 o 
  -5   3  14       70.12      100.73      9.05 o 
  -4   3  14        7.92       13.41      3.81 o 
  -3   3  14        4.75        9.35      4.73 o 
  -2   3  14       75.66       90.02      9.49 o 
  -1   3  14      590.43      584.67     14.34 o 
   0   3  14      195.47      191.43     10.22 o 
   1   3  14      503.04      541.02     14.22 o 
   2   3  14      411.49      413.27     13.73 o 
   3   3  14        6.58       16.58      6.83 o 
   4   3  14        0.02       17.43      5.84 o 
   5   3  14       49.32       83.87     11.18 o 
  -6   4  14       88.27       99.89     11.64 o 
  -5   4  14      407.90      418.40     21.84 o 
  -4   4  14      101.23      106.89     10.59 o 
  -3   4  14       20.66       37.97     10.35 o 
  -2   4  14      178.79      204.27      9.84 o 
  -1   4  14       31.01       38.98      5.09 o 
   0   4  14       19.99       19.40      4.13 o 
   1   4  14       12.77       21.35      6.01 o 
   2   4  14       51.89       65.80     11.67 o 
   3   4  14       19.93       33.61      9.09 o 
   4   4  14      102.77      111.80      9.53 o 
  -5   5  14       15.55       22.85      8.46 o 
  -4   5  14       31.46       41.49      6.69 o 
  -3   5  14        7.97       22.69      5.85 o 
  -2   5  14       36.15       35.01      5.25 o 
  -1   5  14       39.30       58.36      9.33 o 
   0   5  14       88.21       86.83      8.73 o 
   1   5  14       30.48       41.21     10.54 o 
   2   5  14        0.15       15.08      5.50 o 
   3   5  14        3.47       20.89      6.43 o 
  -2   6  14       24.77       40.46      8.43 o 
  -1   6  14       48.06       64.21      8.46 o 
   0   6  14        0.25       19.09      5.38 o 
  -7   1  15        7.03       10.75      3.94 o 
  -6   1  15       49.21       50.55      7.73 o 
  -5   1  15       51.26       67.80      6.18 o 
  -4   1  15       53.32       55.51      5.91 o 
  -3   1  15      283.05      248.02     11.92 o 
  -2   1  15       41.37       49.72      5.66 o 
  -1   1  15       33.18       33.04      6.05 o 
   0   1  15       19.84       31.45      5.66 o 
   1   1  15       27.40       38.20      6.50 o 
   2   1  15        2.29       11.54      3.68 o 
   3   1  15        4.20       18.15      3.54 o 
   4   1  15        0.92       13.37      4.37 o 
   5   1  15        0.38       16.07      6.84 o 
  -6   2  15      115.57      104.18     10.06 o 
  -5   2  15        9.72       16.88      4.65 o 
  -4   2  15       76.05       78.83      6.57 o 
  -3   2  15        7.32       10.90      3.35 o 
  -2   2  15        0.09       15.41      4.89 o 
  -1   2  15       12.06       19.81      5.18 o 
   0   2  15       14.73       12.60      4.27 o 
   1   2  15       92.89      101.22      7.48 o 
   2   2  15       40.60       45.17      5.40 o 
   3   2  15       51.58       55.65      9.10 o 
   4   2  15       21.41       37.27      5.97 o 
  -6   3  15      117.42       90.53     10.12 o 
  -5   3  15       51.01       40.44      6.05 o 
  -4   3  15      197.66      158.21     13.61 o 
  -3   3  15      104.47      110.77      7.88 o 
  -2   3  15      265.77      260.62     17.13 o 
  -1   3  15      342.44      315.44     12.70 o 
   0   3  15        4.27        8.98      5.60 o 
   1   3  15        5.26       25.49      6.23 o 
   2   3  15       20.28       26.60      5.98 o 
   3   3  15        0.05        9.55      6.32 o 
   4   3  15      158.22      152.27     10.04 o 
  -5   4  15       73.83       86.36     13.18 o 
  -4   4  15        9.19       16.21      7.04 o 
  -3   4  15        3.96       20.05      6.76 o 
  -2   4  15       62.69       63.97     11.94 o 
  -1   4  15      174.00      149.28      8.51 o 
   0   4  15       59.17       63.37      8.84 o 
   1   4  15       29.29       39.53      6.14 o 
   2   4  15       27.25       22.52      6.38 o 
   3   4  15       35.42       66.96     10.09 o 
  -2   5  15      358.90      399.36     25.49 o 
  -1   5  15       71.15       79.50     14.33 o 
   0   5  15        6.72       16.33      7.51 o 
  -5   0  16       36.04       15.47      4.96 o 
  -4   0  16       24.85       31.18      8.64 o 
  -3   0  16      106.62       77.55     14.02 o 
  -2   0  16      312.26      277.72     24.75 o 
  -1   0  16      145.72      149.48     16.00 o 
   0   0  16      236.00      260.31     12.07 o 
   1   0  16      528.60      572.19     20.42 o 
   2   0  16       41.14       62.07      8.81 o 
   3   0  16       39.60       67.58     14.76 o 
  -5   1  16       95.23      106.31      9.33 o 
  -4   1  16      408.83      414.91     19.59 o 
  -3   1  16      389.14      411.94     16.20 o 
  -2   1  16       94.83       96.88     13.15 o 
  -1   1  16       14.84       17.16      3.91 o 
   0   1  16       29.84       34.02      5.01 o 
   1   1  16      123.01      135.27      6.57 o 
   2   1  16      162.88      171.83      8.18 o 
   3   1  16       34.25       57.49      6.63 o 
  -5   2  16       22.85       21.13      5.98 o 
  -4   2  16       37.38       16.96      4.28 o 
  -3   2  16      145.63      109.90      9.15 o 
  -2   2  16       38.21       33.08      7.65 o 
  -1   2  16        1.96       10.95      4.02 o 
   0   2  16       56.94       76.95      8.11 o 
   1   2  16      356.21      385.53     29.61 o 
   2   2  16       28.58       39.67      9.22 o 
   3   2  16       94.62       98.19      9.52 o 
  -4   3  16       99.78       79.10     11.12 o 
  -3   3  16      105.17      134.31     10.04 o 
  -2   3  16       74.73      101.50     13.82 o 
  -1   3  16       30.65       49.83     11.31 o 
   0   3  16        0.99       19.08      5.02 o 
   1   3  16       52.70       43.51      8.62 o 
   2   3  16       21.01       21.49      6.60 o 
  -2   4  16       64.96       54.58      7.34 o 
  -1   4  16      108.63      122.47     11.85 o 
   0   4  16       51.14       48.64      7.78 o 
  -3   1  17        3.41       11.07      4.07 o 
  -2   1  17        7.90       15.93      4.19 o 
  -1   1  17        6.41       12.62      3.92 o 
   0   1  17       17.60       18.74      4.56 o 
   1   1  17       65.14       74.38      9.27 o 
  -2   2  17       36.14       23.83      6.21 o 
  -1   2  17        1.85        6.14      4.25 o 
   0   2  17       29.65       35.74      5.86 o 
                                                 
